# Supplementary material for: Identification of cuproptosis-related lncRNAs signature for predicting the prognosis in patients with kidney renal clear cell carcinoma
Source: J Genet Eng Biotechnol. 2024 Jan 30;22(1):100338. doi: 10.1016/j.jgeb.2023.100338 (PMC10860879; doi:10.1016/j.jgeb.2023.100338)
Supplement: Supplementary Table 1 — 7795 differentially expressed lncRNAs in the TCGA-KIRC patients. [file mmc1.xls]

lncRNA	conMean	KIRCMean	logFC	pValue	fdr
AL022311.1	0.113411111	0.335910906	1.566516644	2.80E-21	1.75E-20
AC064836.2	5.997181944	4.484526063	-0.419329217	0.041738064	0.047332157
AC020661.3	0.081205556	0.367719963	2.178957165	7.32E-06	1.14E-05
AC092687.3	2.935841667	4.279060444	0.543519894	5.07E-06	7.99E-06
AC064836.3	0.370606944	2.181386876	2.557283839	4.01E-23	2.97E-22
AL355922.1	0.235593056	0.609620887	1.37161532	4.90E-10	1.08E-09
PCCA-AS1	0.131023611	0.535628651	2.031406316	0.001022739	0.001326503
CD81-AS1	0.351801389	0.729021072	1.051199337	2.01E-15	7.24E-15
AC114284.1	0.187151389	0.76684658	2.034732218	2.39E-22	1.65E-21
LMNB1-DT	0.0229	0.129090573	2.494964147	9.97E-06	1.53E-05
AL157834.1	0.063620833	0.485791867	2.932767163	1.74E-11	4.32E-11
AL162457.1	0.012427778	0.131084288	3.398854521	2.44E-17	1.05E-16
AC006960.3	0.090573611	0.167583364	0.887716258	0.029596596	0.03400115
AC120349.1	0.277338889	1.339254344	2.271708143	6.67E-07	1.12E-06
AC023855.1	0.075645833	0.268498706	1.827582612	0.000369661	0.000497931
AC004973.1	0.058706944	0.110701479	0.915071419	0.007484216	0.009029033
AC006960.2	2.756531944	0.125828651	-4.45332196	1.33E-28	1.71E-27
AC135050.5	2.645034722	4.356580961	0.719909693	0.00019005	0.000262171
AC138123.2	0.177084722	0.071046211	-1.317610141	1.20E-16	4.86E-16
AC105180.2	0.021131944	0.066157116	1.646470832	2.46E-12	6.59E-12
MMADHC-DT	0.115122222	0.216265804	0.909639218	2.41E-09	4.96E-09
AC022509.1	0.309743056	7.204762292	4.53980699	7.46E-34	1.86E-32
AC026120.3	0.010673611	0.086864325	3.024715439	1.03E-07	1.86E-07
KC877392.1	0.155258333	0.379135305	1.2880421	1.18E-06	1.95E-06
Z92544.1	0.564534722	1.027653235	0.864219309	1.18E-14	3.95E-14
AC007639.1	0.154297222	1.311611091	3.087556011	7.04E-20	3.84E-19
AC020931.1	0.072345833	0.150539372	1.05715902	0.000115395	0.000161744
AL590723.1	0.476905556	0.834848244	0.807810384	0.00065822	0.000867385
AC090772.1	0.058570833	0.342917375	2.54960668	7.96E-14	2.45E-13
AC093802.1	0.099786111	0.043083734	-1.21169574	3.93E-25	3.57E-24
AC069224.1	3.419706944	2.075410721	-0.720475825	6.80E-08	1.24E-07
DSCR9	0.0590375	0.166027172	1.491715836	3.59E-11	8.66E-11
AL157935.1	2.073509722	1.305714418	-0.667235423	7.89E-17	3.23E-16
AC136475.1	1.3724125	2.253078373	0.715183327	2.55E-06	4.11E-06
AL358780.1	0.6311625	0.315351017	-1.001052907	1.57E-17	6.87E-17
AP001596.2	0.269220833	0.430657856	0.677752093	0.000703988	0.000924792
AC023813.3	0.137965278	0.534853789	1.954839338	1.16E-20	6.83E-20
AC073283.1	0.056659722	0.233921996	2.045632095	6.50E-13	1.84E-12
LINC01715	0.681561111	0.897832348	0.397603055	0.000276623	0.000376583
AC073320.1	0.049169444	0.22546488	2.197068766	7.04E-08	1.29E-07
AC112236.1	0.040304167	0.033715527	-0.257515853	0.000324302	0.000438915
AC011453.1	0.017583333	0.078195379	2.152874759	1.70E-07	3.02E-07
AC020659.1	0.216275	0.97194695	2.168010663	1.05E-07	1.88E-07
AC090844.2	0.771797222	0.617675046	-0.321373804	0.000480956	0.000641372
LINC02418	0.008245833	0.026953789	1.708750901	0.036074062	0.041110149
PIK3IP1-DT	0.48105	1.334754713	1.472315884	5.13E-14	1.61E-13
AC018563.1	0.056795833	0.022318484	-1.347546041	9.24E-14	2.83E-13
KIZ-AS1	0.051441667	0.134169501	1.383047468	9.59E-07	1.59E-06
AC087257.1	0.033958333	0.167292791	2.30053772	4.55E-05	6.59E-05
AC090844.3	0.027672222	0.222436599	3.006883774	1.09E-05	1.66E-05
TET2-AS1	0.105781944	0.451488725	2.093596559	2.72E-06	4.36E-06
AC012593.1	0.020830556	0.294377819	3.820895748	1.38E-21	8.90E-21
AC084048.1	0.047408333	0.76047098	4.003680614	0.011574456	0.013759996
AL121895.1	0.093495833	0.240707394	1.36430648	0.003301194	0.00410517
AC129803.1	0.179018056	0.101250832	-0.822171343	8.68E-14	2.66E-13
AC188616.1	0.384855556	1.270678928	1.723210561	6.47E-20	3.54E-19
CCDC28A-AS1	0.444216667	0.436079482	-0.02667241	0.036589871	0.041676398
AC093157.2	0.342004167	0.731181331	1.096215333	3.74E-13	1.08E-12
AC092802.4	0.053233333	0.118230129	1.151195922	0.000151458	0.000210284
AC093307.1	0.046508333	0.08954658	0.945149099	2.77E-05	4.08E-05
LINC02138	0.317705556	0.016437523	-4.272625491	1.07E-26	1.14E-25
PLCG1-AS1	0.183395833	0.725313309	1.983643459	2.57E-25	2.37E-24
AC087362.2	0.229727778	0.41199353	0.842696371	0.016518121	0.019383375
AC009950.1	0.080480556	0.286655453	1.832605554	5.00E-19	2.52E-18
AL035416.1	0.126013889	0.411478743	1.707235151	3.58E-12	9.48E-12
AL353804.1	2.983286111	2.970759519	-0.006070521	0.012403848	0.014710259
ZBTB11-AS1	3.912619444	3.248218115	-0.268486284	3.70E-06	5.88E-06
CNTN4-AS2	0.169365278	0.161947874	-0.064608601	5.19E-06	8.17E-06
AL161725.1	0.53535	0.979924214	0.872187776	4.11E-05	5.98E-05
AL512363.1	1.828230556	0.209123475	-3.128021093	3.33E-55	1.22E-52
AL135787.1	0.236905556	0.484721072	1.032842771	0.00591015	0.007197096
AC004884.2	0.193640278	0.48817061	1.334006372	0.014354474	0.016940358
AL158801.2	0.254120833	0.149218299	-0.768090183	2.28E-08	4.33E-08
AL033519.5	0.056543056	1.644785028	4.862405379	5.02E-09	1.01E-08
FAM66C	1.5011875	1.319807024	-0.185777182	0.006513735	0.007904791
ROCR	0.003643056	0.058211091	3.998073145	1.47E-20	8.54E-20
AC021683.5	0.041840278	0.236214233	2.497131561	3.41E-24	2.82E-23
AC107081.3	0.279106944	0.856027726	1.616839505	3.30E-15	1.16E-14
AC026471.1	4.079729167	4.646052495	0.187532073	0.003753449	0.004644616
AP003108.1	0.357433333	0.248834196	-0.522489422	0.001043301	0.001352774
AC073575.2	0.141331944	0.423969501	1.584872899	9.51E-16	3.52E-15
AL590822.3	0.532438889	1.250158965	1.2314237	4.03E-13	1.16E-12
ITGB5-AS1	0.101659722	0.368810166	1.859130231	4.59E-06	7.24E-06
AL159156.1	0.302379167	0.053067837	-2.510449083	3.86E-29	5.29E-28
LINC01270	0.137290278	0.43918244	1.677590907	2.50E-26	2.57E-25
AC009299.2	0.090118056	0.174104436	0.950064873	0.001652564	0.002110145
AC018752.1	5.7545875	5.035801294	-0.19249116	0.000145771	0.000202708
AL590822.2	0.020229167	0.091739556	2.181107041	1.82E-08	3.49E-08
CLRN1-AS1	0.014051389	0.066924584	2.25182353	2.49E-13	7.32E-13
LINC01356	0.060668056	0.18799427	1.631679711	7.18E-19	3.56E-18
AC104564.1	0.361890278	1.072567837	1.567444642	4.59E-10	1.01E-09
LINC01954	1.034427778	0.610576155	-0.760589767	0.0017931	0.002281327
GK-AS1	0.515375	1.935992976	1.909379257	2.07E-15	7.41E-15
AC006372.2	0.056966667	0.50007634	3.133958453	1.37E-09	2.89E-09
LINC02765	0.055223611	0.181578189	1.717233779	1.89E-12	5.10E-12
AC117488.1	0.110536111	0.076786691	-0.525589572	1.36E-05	2.05E-05
AC026740.1	0.772272222	1.66613586	1.10932466	5.37E-11	1.28E-10
ZNF22-AS1	3.331230556	6.470238262	0.957763633	2.25E-19	1.17E-18
AC006372.3	0.015359722	0.015307948	-0.004871197	0.01858765	0.021716411
AP006621.2	1.278577778	5.763591867	2.172428254	6.70E-16	2.53E-15
LINC01593	1.434356944	1.140649168	-0.330548961	0.001993356	0.002522989
AC037459.4	0.346033333	0.730442884	1.077860448	1.07E-11	2.71E-11
AL596223.2	0.11295	0.459354529	2.023923781	1.85E-08	3.53E-08
AL031717.1	0.372184722	1.875998891	2.333568234	9.22E-20	4.98E-19
AC009951.6	1.142188889	3.032745841	1.408823343	4.09E-22	2.77E-21
AC021231.1	0.058184722	0.189728281	1.705222449	0.014985815	0.01765584
AL022067.1	0.299138889	0.970320518	1.697645902	5.20E-12	1.36E-11
AL450384.1	0.243851389	1.068958226	2.13213138	1.66E-16	6.59E-16
AC245014.3	0.160072222	0.388404806	1.278838077	1.59E-05	2.40E-05
AC068196.1	0.017805556	0.209298521	3.555162763	1.17E-15	4.29E-15
AL357054.4	0.79165	1.436770425	0.859894919	2.26E-09	4.68E-09
AL137026.3	0.345591667	0.248794455	-0.4741141	1.75E-05	2.62E-05
ZBTB40-IT1	0.324769444	1.199412384	1.884839965	8.83E-14	2.70E-13
AL139234.1	0.146929167	0.281667098	0.938870238	1.58E-05	2.38E-05
MALAT1	52.0659625	249.1442357	2.258568754	2.01E-12	5.44E-12
LINC02709	0.485394444	1.675469131	1.787335605	1.69E-25	1.59E-24
AL589843.1	0.955679167	0.833954344	-0.196557966	0.000344594	0.000465448
AL035587.1	1.972530556	3.427466359	0.797094857	3.85E-14	1.22E-13
AC124854.1	3.452826389	19.51058725	2.498407501	1.62E-11	4.03E-11
AL031599.1	0.029497222	0.10301793	1.804244447	2.94E-06	4.71E-06
SLFNL1-AS1	0.178208333	0.862047135	2.274201954	7.30E-24	5.81E-23
AC007749.2	0.147448611	6.852474122	5.538340837	7.81E-15	2.65E-14
AC012485.2	0.410623611	0.339197597	-0.275690636	0.00026772	0.000364745
AC093591.2	0.078991667	0.222309242	1.49279556	2.35E-16	9.18E-16
AC012485.3	0.061622222	0.197480776	1.680189607	1.44E-13	4.33E-13
AC072028.1	0.036709722	0.069373937	0.918231566	0.002236534	0.002818627
ELDR	0.013154167	0.412463216	4.970673705	2.08E-28	2.61E-27
AC006116.9	0.391776389	0.250098521	-0.647533926	1.34E-12	3.68E-12
AL162171.1	7.527909722	2.532315527	-1.571792151	5.71E-25	5.08E-24
AC126773.6	0.082201389	0.208592976	1.343455903	1.07E-07	1.93E-07
AC108097.1	0.081634722	0.225983919	1.468965293	7.78E-06	1.20E-05
NUCB1-AS1	0.064991667	0.306195379	2.236125859	4.28E-10	9.43E-10
AC107419.1	0.009238889	0.033451571	1.856282711	0.011866548	0.014093926
AL357075.3	0.730770833	0.631779667	-0.209997547	1.46E-05	2.20E-05
AC083862.1	0.869952778	4.193404067	2.269112855	2.52E-36	9.16E-35
TPM1-AS	0.086009722	0.283537338	1.720967081	8.09E-12	2.07E-11
AL035670.1	0.203594444	0.139822181	-0.542104949	1.28E-16	5.14E-16
AC100812.1	0.328168056	0.820329205	1.321768181	0.000274987	0.000374472
LINC01239	0.231568056	0.664387246	1.520588129	4.35E-11	1.04E-10
IDH1-AS1	1.583679167	1.249167837	-0.342312764	2.61E-06	4.20E-06
AC002519.1	0.035322222	0.145598152	2.043344025	1.08E-12	2.98E-12
AC084871.3	0.092851389	0.184615896	0.991531387	5.31E-05	7.65E-05
LINC01224	0.877915278	0.149478004	-2.554148519	2.51E-26	2.57E-25
AL357075.2	0.214458333	1.274379852	2.571026081	4.66E-28	5.65E-27
FAM225B	0.074111111	0.167710351	1.178209976	4.88E-15	1.68E-14
LINC01942	1.789529167	1.742070055	-0.038777416	0.020536802	0.023920676
AC026585.1	0.132801389	0.211422551	0.670859031	0.005819845	0.00709105
GNG12-AS1	1.302213889	1.157301848	-0.170201232	0.000484963	0.00064652
AC023669.1	1.030634722	6.346638632	2.622459597	0.002119782	0.002676085
LINC02254	0.004643056	0.019395564	2.062580263	0.001218776	0.00157266
LINC00307	0.617051389	0.106083919	-2.54018467	5.82E-76	2.56E-72
AC092134.3	0.194480556	0.085110721	-1.192213144	4.54E-11	1.08E-10
AC105219.1	0.033536111	0.336462292	3.326657521	2.33E-11	5.70E-11
AL160408.1	0.132027778	0.118271165	-0.15874312	4.81E-22	3.23E-21
SCGB1B2P	1.270419444	3.169557856	1.318976704	3.06E-19	1.57E-18
AC011451.4	0.0652375	0.169879298	1.380736647	3.68E-05	5.37E-05
AL512283.3	0.005497222	0.139439556	4.664793274	1.68E-12	4.56E-12
LINC01544	0.470104167	0.100941035	-2.219467681	1.44E-38	7.60E-37
AC020634.2	0.907694444	0.796451571	-0.188620087	0.00807548	0.009714399
AC092325.1	4.486108333	0.19262976	-4.54156195	3.85E-21	2.37E-20
AC068473.4	0.768826389	0.127480222	-2.592384421	9.64E-23	6.85E-22
LINC00582	0.161515278	0.480657301	1.573338012	6.23E-06	9.74E-06
AC099791.2	0.177173611	0.687023475	1.955195656	5.43E-11	1.29E-10
AL512283.2	0.009259722	0.393521442	5.40932952	3.32E-14	1.07E-13
AP002765.1	0.0261375	0.017768577	-0.556793033	2.44E-05	3.61E-05
MECOM-AS1	2.017376389	0.466128835	-2.113679609	6.93E-37	2.81E-35
AC083837.1	1.411584722	4.178739002	1.565751932	7.07E-24	5.64E-23
HEXD-IT1	0.156618056	0.476392421	1.604899921	2.47E-11	6.03E-11
LINC01619	0.2901125	0.816725508	1.493238829	7.59E-17	3.12E-16
AL358781.2	0.421643056	0.678371719	0.686053832	0.012621576	0.014958401
AP003032.1	0.789665278	0.645773013	-0.290214104	0.013070099	0.01547331
LINC00111	0.271488889	0.069164325	-1.972793156	2.26E-15	8.07E-15
AC032011.1	0.182338889	0.337736599	0.889276236	0.001545782	0.001977524
AL445307.1	0.156693056	0.256549908	0.711298263	0.001227275	0.001582699
AL353151.2	1.134852778	0.570969686	-0.991019095	5.16E-15	1.78E-14
AC009303.2	0.010648611	0.07449963	2.806567993	2.71E-07	4.72E-07
AC135782.3	0.040209722	0.139182994	1.791366677	1.10E-10	2.54E-10
SPIN4-AS1	0.100438889	0.34568207	1.783127802	1.84E-06	2.99E-06
PRKAG2-AS1	7.438626389	9.54268244	0.359358625	0.00026764	0.000364692
AP001610.2	0.101872222	0.33624658	1.722758874	3.64E-08	6.82E-08
AC087071.2	1.579213889	0.767571904	-1.040832774	1.98E-16	7.81E-16
LINC02560	0.359055556	0.212311645	-0.758023581	0.002672104	0.003349828
AL355803.1	2.957559722	8.346212384	1.496714332	1.55E-15	5.63E-15
MIR4500HG	0.056936111	0.169098152	1.570445028	0.002056311	0.002599309
LINC01814	0.282620833	0.472818115	0.742417492	0.000102376	0.000144
AC126773.3	0.139802778	0.628302218	2.168065647	1.13E-09	2.41E-09
AC097634.1	0.097436111	0.414260259	2.088008967	6.38E-14	1.98E-13
AC037193.1	0.009808333	0.063408133	2.692587986	1.49E-09	3.13E-09
AL031772.1	0.02095	0.118382994	2.498439706	1.49E-14	4.95E-14
PACRG-AS1	0.133145833	0.057496303	-1.211466179	8.59E-32	1.59E-30
AC023385.1	0.193586111	0.151145102	-0.357041225	0.027854155	0.032078896
AP000897.2	0.219666667	1.637619963	2.898212725	1.81E-18	8.63E-18
OVCH1-AS1	0.528719444	0.702494824	0.409985211	0.012292749	0.014580466
AC011511.5	0.028505556	0.056570055	0.988795466	0.007985478	0.009608756
AC092652.2	0.1515375	0.536799261	1.824707832	8.16E-19	4.02E-18
AC007622.2	0.330826389	0.683109427	1.046042384	1.76E-06	2.87E-06
HOXD-AS2	2.470740278	3.287518115	0.41205548	0.004883984	0.005988881
CEP83-DT	1.005134722	0.475531793	-1.07977518	1.28E-09	2.71E-09
AP001922.5	2.554619444	2.071943438	-0.302123773	0.02033187	0.023688242
AC011405.1	0.06745	0.215040296	1.672716679	0.015106076	0.017785633
AC129507.3	5.000361111	3.122042329	-0.679542188	1.50E-10	3.43E-10
AL121759.1	0.181729167	0.087269686	-1.058237476	2.00E-07	3.53E-07
PCAT14	0.352461111	0.046610536	-2.918736076	1.53E-30	2.42E-29
MIS18A-AS1	1.2743625	0.870920887	-0.549162141	0.000494684	0.000658581
AL022151.1	0.021431944	0.057624769	1.426926314	0.000564704	0.000748632
AL034417.4	0.758497222	1.228679113	0.695892382	8.88E-06	1.37E-05
AC129507.2	12.22875278	6.046081885	-1.016204846	3.44E-18	1.59E-17
CHROMR	1.778602778	2.847610351	0.679007407	2.96E-07	5.13E-07
AC009084.1	0.099852778	4.383649908	5.456186212	5.32E-27	5.85E-26
AC010680.2	0.050798611	0.127063031	1.322683386	3.47E-07	5.98E-07
ITFG1-AS1	0.536976389	0.817007579	0.605490807	0.000140063	0.00019514
LINC00624	0.130847222	0.228214418	0.802506641	0.006246587	0.007587911
AC129492.1	0.310180556	0.84951719	1.453534891	1.36E-09	2.88E-09
AC139530.1	0.081919444	0.055595009	-0.559250553	4.11E-06	6.51E-06
AC025871.2	0.180851389	0.438404621	1.277458328	6.54E-06	1.02E-05
LINC01402	0.579069444	1.659183364	1.518665056	2.10E-09	4.36E-09
AL713998.3	1.886515278	0.543300555	-1.795901359	5.12E-15	1.76E-14
AF230666.1	0.186926389	0.322514603	0.786894231	0.001728046	0.002203324
AC005725.1	0.444554167	0.368479852	-0.270773478	1.11E-06	1.84E-06
AC025871.3	0.095748611	0.977967652	3.352463282	9.67E-23	6.87E-22
AC139100.1	0.490416667	1.185344732	1.273226782	1.67E-11	4.15E-11
LAMA5-AS1	0.157531944	1.431273198	3.183582762	1.48E-31	2.66E-30
AC092718.5	0.855111111	1.187284658	0.473482073	0.000334004	0.000451559
AC006273.1	2.403293056	1.708624954	-0.492176823	4.52E-05	6.54E-05
LINC02417	5.000906944	0.380560074	-3.715993644	1.22E-31	2.21E-30
LINC02605	0.203097222	0.669690388	1.721323754	9.12E-20	4.93E-19
SNHG16	8.290133333	10.85948558	0.389488553	1.06E-05	1.63E-05
AP001636.3	0.0993375	0.448506654	2.174719046	1.58E-29	2.26E-28
AC064843.1	0.3789875	0.011444732	-5.049394683	2.86E-51	6.99E-49
AC017006.2	0.053083333	0.450021072	3.083661685	9.65E-06	1.48E-05
LINC02137	0.017840278	0.074504621	2.062191831	1.93E-11	4.77E-11
AC020916.2	0.111595833	0.339775416	1.606298309	2.53E-06	4.08E-06
AL357874.1	0.084445833	0.359157301	2.088517699	1.27E-17	5.59E-17
AC015819.2	0.279644444	2.052008688	2.875371264	1.59E-25	1.50E-24
AC078980.1	0.65645	0.144419039	-2.184424183	1.40E-31	2.51E-30
LINC02332	0.6067125	0.096840665	-2.647328137	8.35E-33	1.77E-31
MMP25-AS1	0.721734722	3.929249168	2.444713089	8.37E-35	2.47E-33
LINC01411	0.294236111	0.743100555	1.336583129	5.03E-13	1.44E-12
LINC02864	0.024381944	0.05020536	1.042028225	5.12E-14	1.61E-13
VIM-AS1	2.522518056	4.365818484	0.791387553	1.32E-15	4.83E-15
AL772337.2	0.598631944	0.219176895	-1.449573547	0.000435129	0.000582907
AC012414.4	0.218088889	0.146596118	-0.573069367	6.60E-06	1.03E-05
AC244153.1	3.774926389	2.450636784	-0.623291838	1.17E-15	4.30E-15
AC122719.3	0.008494444	0.113514603	3.740214493	4.08E-15	1.42E-14
AC130467.1	0.019993056	0.127346765	2.671191432	2.42E-10	5.42E-10
SCOC-AS1	0.234466667	0.41975268	0.840156703	1.11E-11	2.80E-11
AC107373.2	2.6018875	6.51098281	1.323316745	0.038873765	0.044203476
AC107398.5	0.041795833	0.023528096	-0.828974543	6.04E-06	9.44E-06
AC118757.1	0.151386111	0.131792052	-0.199969486	0.000762589	0.00099909
Z93403.1	1.463102778	0.22227597	-2.718607221	3.48E-33	7.77E-32
FGF14-AS2	20.13639306	9.267606654	-1.119536565	8.94E-22	5.86E-21
AC027796.5	0.092720833	0.352957301	1.928528227	1.81E-07	3.20E-07
AC107373.3	0.004256944	0.076036969	4.158810849	2.93E-18	1.36E-17
AC007497.1	0.224115278	0.814566174	1.861790906	2.58E-18	1.21E-17
AL161662.1	0.023513889	0.073680407	1.647767862	0.000212546	0.000292106
AC092473.2	0.199193056	0.423722366	1.088951931	2.78E-05	4.10E-05
AC068631.1	0.977730556	0.054334566	-4.169494756	6.68E-40	4.33E-38
AL590369.1	1.078318056	0.577388725	-0.901167932	1.12E-11	2.82E-11
DLEU2L	0.130008333	0.369655083	1.507575651	1.47E-11	3.68E-11
AC006059.1	0.671473611	1.446404806	1.107068768	0.013259959	0.015691754
LINC02669	0.27675	0.826406285	1.578267909	2.97E-16	1.15E-15
AL512598.2	0.129443056	0.085993161	-0.590023739	2.54E-05	3.74E-05
LINC02872	0.209847222	0.160219409	-0.389290444	5.75E-06	9.00E-06
AC007728.2	0.083825	0.566436784	2.756462472	9.89E-33	2.07E-31
AC114316.1	0.070138889	0.842668577	3.586678846	1.04E-20	6.10E-20
AC012123.1	1.775306944	0.128785213	-3.785029629	8.29E-39	4.54E-37
AC007728.3	0.047613889	0.35047597	2.879861161	1.86E-16	7.35E-16
AL451064.1	0.528598611	1.047076155	0.986121836	7.50E-06	1.16E-05
AL158800.1	0.386351389	0.077996673	-2.308429096	9.37E-27	1.01E-25
AC234775.3	0.053720833	0.242567098	2.174830286	3.93E-22	2.67E-21
AL033381.2	1.671947222	5.680586322	1.764510538	6.08E-06	9.51E-06
AL035604.1	0.9737375	0.058995009	-4.044868085	5.25E-37	2.25E-35
AL110115.1	0.086636111	0.444807209	2.360139779	1.44E-09	3.04E-09
LINC00167	0.24975	0.124733272	-1.001638333	8.16E-08	1.48E-07
AC012368.2	0.094706944	0.378387985	1.998324159	1.10E-14	3.68E-14
AC026470.2	0.274111111	0.727667098	1.408517771	0.000136066	0.000189811
AC108102.1	0.029758333	0.378473937	3.668828322	1.24E-06	2.04E-06
AC011306.1	0.096309722	0.404026987	2.068698314	1.47E-11	3.66E-11
AL033381.3	0.312568056	1.229496673	1.975825583	6.12E-08	1.12E-07
AC010884.1	0.120693056	0.385700555	1.676138552	3.89E-12	1.02E-11
AC211476.2	0.145640278	0.58238207	1.999556543	6.00E-12	1.55E-11
AL390236.1	0.03415	0.163434566	2.258755655	3.06E-16	1.18E-15
AC000065.2	0.040111111	0.219333457	2.451052058	0.000164594	0.000227768
LINC01928	1.836520833	0.169484843	-3.437747099	1.60E-17	6.97E-17
DM1-AS	2.389319444	1.897916081	-0.332183547	4.58E-05	6.63E-05
LINC01811	0.032455556	0.018680591	-0.796925315	1.59E-19	8.41E-19
AL354811.1	0.100754167	0.248369501	1.301648523	1.07E-07	1.92E-07
AC241644.2	4.467725	0.454742144	-3.296419767	2.60E-36	9.34E-35
AP003557.2	0.035111111	0.202444177	2.527524593	5.41E-13	1.54E-12
AC148477.4	13.41752222	1.682200739	-2.995696498	1.29E-34	3.60E-33
AC104078.1	0.015143056	0.076926617	2.344826531	4.17E-09	8.47E-09
AC188617.2	0.033168056	0.050412754	0.603994336	0.003799801	0.004698672
LINC02817	0.026841667	0.043330499	0.690908599	0.008592378	0.01031507
AC010457.1	0.254451389	1.401824954	2.46184424	8.43E-16	3.15E-15
PARD3-AS1	1.456963889	3.516277264	1.271083713	8.25E-12	2.11E-11
AC004148.1	1.212859722	4.622936044	1.930396704	1.15E-19	6.12E-19
AL358976.1	1.837641667	0.30553512	-2.588445347	6.39E-63	4.02E-60
SGSM3-AS1	0.053281944	0.252331423	2.243601241	6.07E-06	9.49E-06
AC008770.3	1.721466667	2.5636939	0.574585772	0.007354342	0.008877216
AP001053.1	0.425148611	0.281302403	-0.595845348	5.11E-06	8.05E-06
AC012668.3	0.003026389	0.041258595	3.76902541	1.21E-13	3.66E-13
AL022724.2	0.096116667	0.576749353	2.585085959	4.57E-10	1.00E-09
Z99774.1	0.016822222	0.034470055	1.034975321	0.002867328	0.003585382
AL135786.2	0.322111111	0.264102588	-0.286459989	0.001166647	0.001507937
AL022724.3	0.162038889	0.496315712	1.614918029	4.31E-07	7.37E-07
AP000229.1	1.101205556	0.626808503	-0.812987138	1.05E-16	4.25E-16
COPDA1	0.140686111	0.656255638	2.221778002	0.035918646	0.040938332
AC108134.2	1.016694444	1.995533087	0.97288804	7.65E-14	2.36E-13
AC113361.1	0.742902778	1.028928651	0.469897619	0.001250014	0.001610138
AL138767.3	2.005852778	0.799539372	-1.326974738	3.03E-17	1.29E-16
TRPC7-AS2	0.219726389	0.043536414	-2.335413659	4.15E-13	1.19E-12
LINC01675	0.011109722	0.095652865	3.105985437	2.05E-15	7.36E-15
KLRK1-AS1	0.422097222	0.638712939	0.597592342	1.20E-05	1.83E-05
AC004918.3	3.500504167	7.633483549	1.124778859	8.45E-14	2.60E-13
AC108134.3	0.999219444	2.980585582	1.576722342	3.56E-14	1.14E-13
Z99572.1	1.890923611	0.446428466	-2.082590157	1.03E-33	2.53E-32
AP002851.1	0.452243056	1.238939556	1.45393555	5.33E-23	3.86E-22
AP000553.2	0.165768056	0.742609242	2.163437252	8.18E-11	1.91E-10
LINC00434	0.098829167	0.035671349	-1.470171086	8.84E-11	2.06E-10
AP001029.2	0.048833333	0.342381516	2.809666653	1.56E-26	1.64E-25
AL627171.2	0.99915	0.586798336	-0.767836502	4.14E-21	2.54E-20
AC135178.6	0.896751389	2.17098854	1.275572131	1.44E-24	1.24E-23
LINC01197	1.118236111	0.99134658	-0.173763415	0.012478556	0.014792883
AP000553.3	0.065263889	0.214409242	1.716010234	7.03E-08	1.29E-07
AGAP2-AS1	0.365526389	1.407436414	1.945022276	4.75E-25	4.26E-24
LINC02673	0.040579167	0.023115342	-0.811888533	2.95E-09	6.06E-09
ABCC5-AS1	0.046893056	0.402238632	3.100605456	2.54E-06	4.09E-06
AL450468.2	0.067702778	0.024423105	-1.470968379	6.08E-12	1.57E-11
LINC02355	0.031945833	0.018345471	-0.800203802	1.54E-16	6.17E-16
AC010261.2	0.116623611	0.655708133	2.49119389	4.67E-15	1.62E-14
OGFR-AS1	0.352531944	1.031444177	1.548839846	5.76E-16	2.18E-15
AC008663.2	0.2426375	0.413715342	0.76983592	1.22E-09	2.59E-09
AL499602.1	2.813529167	4.921807394	0.806807282	1.03E-09	2.21E-09
AL451007.2	0.431483333	0.160469871	-1.427002388	2.12E-11	5.21E-11
LINC01055	26.13239583	0.350960998	-6.218384873	5.49E-21	3.34E-20
AC022898.2	0.113304167	0.473948059	2.064528044	1.52E-11	3.78E-11
AP002985.1	0.235497222	0.996127542	2.08062043	3.83E-19	1.95E-18
LINC01023	14.35385694	11.93892181	-0.265765893	0.004560439	0.005602279
AC008663.3	0.089202778	0.552955823	2.632003682	1.17E-15	4.29E-15
LINC01257	0.418315278	0.237909982	-0.814174888	4.55E-23	3.33E-22
AP005230.1	0.203605556	0.174541405	-0.222207613	0.000329703	0.000445834
AL158212.5	1.459054167	0.919977819	-0.665362461	1.88E-11	4.63E-11
LINC01353	0.609509722	0.330074492	-0.884857583	3.60E-05	5.26E-05
LINC01541	0.066483333	0.011613494	-2.517190694	1.09E-24	9.45E-24
AC007991.2	0.126498611	4.196074122	5.051846713	8.81E-24	6.98E-23
AL662890.1	0.222148611	0.365780222	0.719451947	0.044194031	0.04993727
LINC02227	0.009334722	0.068317375	2.87157355	3.76E-15	1.31E-14
AC100810.7	0.068834722	0.152610166	1.148642682	0.000153863	0.000213421
ARHGAP26-AS1	0.041379167	0.51662902	3.642152189	1.26E-20	7.37E-20
AL050341.2	17.433725	10.49076229	-0.732761345	5.89E-15	2.02E-14
AC009716.1	0.412155556	0.795977819	0.949539287	0.011510604	0.01368963
AP000692.2	0.303341667	0.47340647	0.642135743	0.000454964	0.000608461
CLIP1-AS1	0.019102778	0.113569871	2.571725803	6.70E-10	1.45E-09
AL031073.2	0.148722222	0.010225693	-3.862349686	5.04E-40	3.46E-38
AC087242.1	0.172916667	0.052578928	-1.7175203	2.74E-32	5.42E-31
LINC02716	1.014245833	1.736852495	0.776067861	7.31E-08	1.33E-07
VCAN-AS1	0.075048611	0.606377264	3.014318384	3.16E-18	1.47E-17
AC005746.1	0.163120833	0.48000037	1.557094466	1.71E-08	3.28E-08
AL096706.1	0.054256944	0.352146211	2.698294851	3.94E-24	3.24E-23
BACH1-IT2	0.214677778	0.560873013	1.385501308	1.66E-10	3.77E-10
AC010973.2	0.125998611	0.764018669	2.600200061	5.41E-23	3.92E-22
SH3RF3-AS1	1.621384722	2.711371719	0.741796461	1.47E-05	2.22E-05
C11orf72	0.166840278	0.062363401	-1.419696104	6.79E-22	4.49E-21
AL606834.1	4.257363889	3.568941774	-0.254464042	3.64E-05	5.32E-05
AC103810.5	0.195581944	0.557191497	1.510400051	1.22E-05	1.85E-05
AC023158.1	0.8244125	0.41165915	-1.001916087	1.00E-37	4.68E-36
AC009090.1	0.7635125	2.390209242	1.646413238	1.60E-15	5.80E-15
AC093627.22	0.029772222	0.121463031	2.028478466	1.61E-11	4.00E-11
AC137894.1	0.333961111	0.234479482	-0.510218426	0.000109902	0.00015434
LINC01730	0.131959722	0.568934381	2.10816462	7.29E-18	3.28E-17
AC008033.3	0.400688889	2.97851793	2.894040234	3.72E-18	1.72E-17
AC000072.1	0.079933333	0.240754898	1.590695993	4.82E-08	8.94E-08
AC082651.1	0.023206944	0.100955083	2.121085066	1.02E-06	1.68E-06
AC112715.1	0.053394444	0.451477449	3.079892382	3.50E-10	7.76E-10
AC073210.3	0.067869444	0.211936414	1.642797378	2.44E-05	3.61E-05
FKBP14-AS1	0.1808125	0.254547874	0.4934426	0.006740402	0.008165241
SAP30L-AS1	0.221195833	0.549752865	1.313459008	7.79E-17	3.20E-16
AC002074.1	0.325880556	0.800786691	1.297074725	0.041975519	0.047558577
AL031985.3	1.347534722	2.568333641	0.930510181	2.63E-19	1.36E-18
LINC02159	0.867395833	0.197537708	-2.134562438	3.83E-26	3.86E-25
AC011317.1	0.087666667	0.167517006	0.93420726	5.47E-07	9.27E-07
DIRC3	0.199929167	0.735745102	1.879717077	1.69E-19	8.91E-19
AC138625.1	0.261105556	0.258488725	-0.014531803	0.000271394	0.000369694
AC010395.1	0.0863	0.073650462	-0.228665982	0.002423516	0.003047735
RAB30-DT	2.109591667	3.346436414	0.665661824	6.38E-07	1.08E-06
GUSBP11	0.488993056	1.701669871	1.799065295	1.38E-15	5.05E-15
ZNF32-AS2	0.797158333	2.209186876	1.470577253	8.00E-16	3.00E-15
AC083843.1	0.199659722	0.143090203	-0.480618423	5.22E-05	7.53E-05
AC100823.1	0.734233333	1.949300555	1.408646033	6.09E-05	8.73E-05
AC005071.1	0.168541667	0.469462847	1.47790569	3.39E-08	6.37E-08
GAU1	0.067875	0.14641146	1.109076286	4.71E-06	7.44E-06
AC138207.7	0.161190278	0.533700739	1.72726628	3.92E-08	7.32E-08
LINC01134	0.432526389	0.697414048	0.689227269	0.042852618	0.048502423
AC023424.2	0.018843056	0.226632163	3.588247783	4.98E-15	1.72E-14
ARIH2OS	5.050988889	3.038106285	-0.733393526	2.39E-11	5.84E-11
LINC00621	0.818383333	3.597183734	2.136019181	0.041737978	0.047332157
AC003101.2	0.496625	0.748371719	0.591598152	2.48E-05	3.66E-05
AC093912.1	1.213240278	0.10654695	-3.509304098	6.17E-33	1.34E-31
CTD-3080P12.3	1.446256944	0.786119409	-0.879503513	0.001268202	0.001632759
SH3BP5-AS1	1.181206944	3.530842329	1.579750655	8.55E-16	3.19E-15
AC068722.2	0.236680556	0.821274861	1.794923952	2.10E-15	7.51E-15
LINC02861	0.887859722	1.774192606	0.998758977	0.023430997	0.02716244
NOP14-AS1	4.65105	5.411848799	0.218565083	0.000757703	0.000992836
AL021707.1	0.133608333	0.520810351	1.962748129	2.60E-15	9.21E-15
AC100861.1	0.685676389	1.051427357	0.616749428	1.11E-07	2.00E-07
AC053513.2	0.661581944	2.118119593	1.678792282	4.99E-13	1.43E-12
CCDC15-DT	0.823284722	0.648247689	-0.344846295	0.004357267	0.005361666
AC087301.1	0.394645833	1.216675046	1.624313477	2.77E-09	5.69E-09
MLIP-IT1	0.200206944	0.624642884	1.641539601	6.96E-05	9.92E-05
AC087289.5	0.20775	0.535342884	1.365614747	1.75E-16	6.94E-16
AP001542.3	25.34760694	23.48639427	-0.110024308	0.00594432	0.007236706
AC084724.1	0.099588889	0.262997412	1.400991909	3.28E-05	4.80E-05
NCK1-DT	0.724919444	1.60872939	1.150029074	7.71E-27	8.32E-26
AL136526.1	0.049765278	0.134499445	1.434388823	0.002087657	0.002637797
AC138956.2	1.463969444	5.361069316	1.872635346	2.10E-18	9.92E-18
AL135905.1	2.423713889	3.72845342	0.621357914	3.31E-07	5.72E-07
PLCH1-AS1	0.030323611	0.085086322	1.488485656	0.010425719	0.012443053
AP003071.1	0.127591667	0.346083549	1.439586259	1.66E-08	3.19E-08
MIR924HG	0.032070833	0.203572089	2.666206024	9.52E-27	1.02E-25
INE1	2.175741667	4.759469131	1.129293394	5.09E-12	1.33E-11
AC011466.2	0.040058333	0.255607763	2.673757352	3.39E-07	5.85E-07
AC004951.1	0.111411111	0.294362662	1.401701564	1.42E-11	3.55E-11
AC245297.3	2.166305556	2.862079113	0.401826803	0.001179293	0.001523946
AC010260.1	0.182515278	0.33428244	0.873050339	0.001639696	0.002094018
AC026979.4	0.650876389	1.247210536	0.938249535	4.86E-14	1.53E-13
AC245297.2	0.261475	0.439190388	0.748173466	0.000815046	0.001065281
AC005993.1	0.0464875	0.037436969	-0.312379224	1.12E-08	2.19E-08
AC011466.3	0.041720833	0.296528835	2.829332525	1.62E-19	8.55E-19
AL117334.1	0.381523611	0.126877819	-1.588332468	1.66E-26	1.74E-25
AC026780.1	0.134498611	0.303344362	1.173365224	0.031187286	0.035772576
AL024507.2	0.349677778	0.516651941	0.563166575	4.07E-08	7.59E-08
AC015802.5	0.239479167	0.424313863	0.82523166	0.00083904	0.001095179
AP001893.3	0.032905556	0.40602902	3.625179761	1.22E-22	8.57E-22
FAM182A	0.023630556	0.084792237	1.843278633	6.10E-15	2.09E-14
AC078881.1	0.276840278	0.398148983	0.524254516	0.032737256	0.037472352
AC021078.1	1.651701389	5.800319039	1.81217937	2.65E-27	3.00E-26
AC010655.2	0.009919444	0.519625139	5.711068095	1.78E-29	2.53E-28
AC005674.1	0.7938	2.404169316	1.598691035	1.59E-12	4.32E-12
MIR29B2CHG	0.733558333	1.804139187	1.298327044	1.67E-05	2.51E-05
AC015909.2	0.785475	0.565527726	-0.473967601	0.00052717	0.000699927
AC015909.3	0.017329167	0.074784288	2.109532923	6.27E-05	8.98E-05
AC004908.1	1.629436111	4.029666174	1.306287541	2.47E-11	6.02E-11
AF064858.1	0.558391667	4.351633457	2.962207725	4.38E-19	2.23E-18
LINC01779	0.165858333	0.06038854	-1.457604808	3.20E-15	1.13E-14
LINC02200	0.072566667	0.058732348	-0.305151699	1.19E-05	1.82E-05
LINC01535	0.639877778	0.503973013	-0.344449883	0.001783299	0.002270169
AL592211.1	0.220781944	0.723705176	1.712779896	8.07E-09	1.60E-08
AC008543.1	0.297358333	0.447031054	0.588172546	0.008689228	0.010424233
AL356495.1	0.2188	0.51884122	1.245680363	1.13E-11	2.84E-11
AC133552.5	11.85309722	5.532698521	-1.099208868	4.48E-25	4.03E-24
ARHGEF26-AS1	0.146263889	0.045496118	-1.68475826	9.89E-31	1.60E-29
AC008771.1	0.297194444	0.187651941	-0.663347936	7.00E-21	4.19E-20
LINC01687	0.445868056	0.17638854	-1.337860011	2.71E-24	2.26E-23
LINC01606	3.815165278	0.529859704	-2.848063238	2.00E-39	1.21E-37
AC026316.3	0.207088889	0.042862477	-2.272463023	2.99E-19	1.54E-18
LINC02533	0.005245833	0.057010536	3.441984689	5.15E-12	1.34E-11
AC091488.1	0.6824125	0.657489094	-0.053677109	0.036396311	0.041466655
DLG5-AS1	0.787381944	0.551631054	-0.513359956	7.78E-05	0.000110507
AC036214.4	0.078988889	0.179573752	1.184854858	0.007801515	0.009398953
AC109446.2	0.023005556	0.197001109	3.09814955	4.70E-15	1.62E-14
AL008633.1	0.022559722	0.131944177	2.548106478	1.05E-13	3.20E-13
AL118556.1	0.447352778	0.292933457	-0.610839999	2.99E-10	6.65E-10
AL391883.1	0.893597222	1.319801294	0.562624131	0.020746413	0.024158436
AP000676.5	0.046705556	0.131244177	1.490587348	9.96E-09	1.96E-08
DANCR	9.505972222	3.063053235	-1.633863745	2.35E-37	1.07E-35
MIR1915HG	6.421566667	4.447639187	-0.529885559	4.53E-10	9.98E-10
JMJD1C-AS1	0.678880556	0.605089649	-0.166008859	0.022831051	0.026491358
LINC00845	1.587393056	0.22729963	-2.803992156	9.52E-17	3.87E-16
AC053503.1	0.307854167	0.152892421	-1.009730198	1.22E-10	2.82E-10
AC114812.2	0.079619444	0.468208133	2.555957285	1.70E-08	3.26E-08
AC007496.2	0.044345833	0.561308133	3.661922501	2.53E-16	9.86E-16
AL353596.1	1.007323611	0.318109612	-1.662931366	7.49E-19	3.71E-18
AC005220.1	0.235665278	0.060235675	-1.968049128	1.94E-15	7.00E-15
DARS-AS1	0.289016667	2.899563401	3.326611088	4.46E-37	1.92E-35
AC009560.1	2.276423611	1.343179482	-0.76111695	5.04E-14	1.59E-13
AC005383.1	0.887905556	0.44830573	-0.985923289	7.17E-08	1.31E-07
LINC01198	0.005606944	0.028517745	2.346573223	0.024484494	0.028327784
AL133492.1	0.007575	0.063540481	3.068358208	0.000285302	0.00038786
AC004069.1	0.589616667	2.330833826	1.982996942	6.81E-26	6.67E-25
AC211476.6	0.090477778	0.201010536	1.151635722	9.65E-06	1.48E-05
AC073046.1	1.490172222	2.911243253	0.966156316	6.01E-09	1.20E-08
RNF213-AS1	1.199391667	2.634143808	1.135031256	5.76E-14	1.80E-13
AC005070.3	0.646716667	1.053771349	0.704356164	0.002303805	0.002901747
ZBTB20-AS1	0.046806944	0.340778373	2.864039287	7.64E-13	2.15E-12
GTSE1-DT	2.561283333	0.9163122	-1.482955723	7.06E-23	5.09E-22
AC084398.2	0.196061111	0.469848614	1.260892588	5.91E-12	1.53E-11
AC026333.4	0.232840278	0.77642329	1.737502751	1.24E-16	5.01E-16
AL442125.1	0.317304167	0.772709427	1.284059533	1.22E-14	4.09E-14
AC010991.1	0.100544444	0.022561738	-2.155883286	5.86E-12	1.52E-11
AC092821.3	0.043216667	0.154757486	1.840349494	1.88E-20	1.08E-19
ACTA2-AS1	0.814568056	1.988170795	1.287334554	6.20E-09	1.24E-08
AC034114.2	0.126929167	0.062566543	-1.020560312	7.58E-09	1.51E-08
AC073130.1	0.019251389	0.148956377	2.951855451	1.70E-21	1.09E-20
AL121894.2	0.827930556	1.81311183	1.130886242	1.68E-16	6.68E-16
AC087683.2	0.559516667	1.148649538	1.037685676	0.000928184	0.001207777
AL365229.1	0.003036111	0.148793715	5.614945192	1.83E-15	6.61E-15
AC090559.2	0.0207375	0.496361368	4.581076948	7.08E-12	1.82E-11
AL592494.1	0.015636111	0.203586691	3.702689607	1.64E-13	4.89E-13
AC108063.2	0.128445833	0.045480407	-1.497843032	7.55E-13	2.12E-12
AL450326.3	0.008344444	0.028839556	1.789161066	4.10E-07	7.03E-07
AC024084.1	0.012805556	0.103238817	3.011143766	4.95E-13	1.42E-12
AC005832.1	0.179380556	0.145540481	-0.301603034	0.000186041	0.000256721
AC020612.3	0.323816667	0.627265065	0.953897972	0.000370994	0.000499651
AC097359.2	3.806851389	2.885758041	-0.399647911	1.63E-12	4.43E-12
AC135178.2	0.071672222	0.393448429	2.456688556	3.62E-11	8.71E-11
AC097376.3	1.648683333	1.973494455	0.259438142	0.044141224	0.049884001
AC093227.1	0.629793056	0.987878928	0.64945639	1.58E-07	2.81E-07
GPC5-AS1	1.214736111	0.641864695	-0.920301823	1.17E-34	3.36E-33
HOXC-AS2	3.209291667	2.802774122	-0.19539943	0.013727588	0.016225523
AC007114.2	0.083720833	0.271910536	1.699473477	9.58E-10	2.05E-09
AC004870.4	1.64805	0.183560074	-3.166435815	4.41E-43	4.36E-41
AC105036.3	0.229209722	0.383603697	0.742948385	0.021174513	0.024637398
AL512770.1	0.230595833	1.045500924	2.180755987	9.20E-23	6.55E-22
AC069444.1	0.104627778	0.283656562	1.438879313	0.00241966	0.003043755
AL357079.1	0.950693056	2.743433272	1.528930958	1.21E-13	3.65E-13
AC099482.1	0.807065278	0.2264878	-1.833252025	2.84E-37	1.28E-35
SPATA41	0.270338889	0.206824399	-0.38636267	5.48E-06	8.61E-06
LARGE-AS1	0.011984722	0.093396858	2.96217754	0.00792749	0.009542891
AC114939.1	0.395454167	1.264151201	1.67658663	1.39E-14	4.61E-14
AC131254.1	0.015504167	0.030941035	0.996865478	1.01E-10	2.34E-10
AC011468.1	1.876070833	5.131629945	1.451702838	3.52E-26	3.57E-25
C15orf54	0.033016667	0.246971165	2.903076228	3.88E-27	4.33E-26
AC087164.1	0.055055556	0.364850092	2.728343763	1.84E-28	2.33E-27
PRKG1-AS1	0.022726389	0.084174861	1.889020975	1.66E-09	3.48E-09
AC073311.1	0.405911111	0.330663586	-0.295799653	0.043943593	0.04967978
AP002784.1	0.395820833	0.826733272	1.062574401	1.24E-17	5.45E-17
AC009119.1	0.108191667	0.371080591	1.778143165	8.41E-28	9.85E-27
AC015971.1	0.118316667	0.270881885	1.195010607	1.34E-05	2.03E-05
AL354743.1	0.219602778	0.045092606	-2.2839335	8.11E-30	1.19E-28
AC008870.2	0.416709722	1.895230869	2.185258937	6.48E-24	5.20E-23
FALEC	0.347561111	0.600320887	0.788467198	0.002110634	0.002664917
AC114684.1	0.181127778	0.113884843	-0.669432066	1.28E-05	1.95E-05
AL162400.2	2.244105556	0.08908207	-4.654861641	1.37E-50	2.80E-48
LINC00836	0.004201389	0.058408503	3.797240168	0.022023236	0.025584366
LINC02608	0.660468056	0.289559335	-1.189629779	2.29E-20	1.30E-19
AL163952.1	0.042744444	0.078467652	0.876361117	0.01470086	0.017336347
AC018413.1	1.909005556	1.056978558	-0.852875191	1.99E-25	1.85E-24
SPAG16-DT	0.248629167	0.120084288	-1.049948145	3.69E-10	8.19E-10
SPATA8	0.035411111	0.125913494	1.83015888	0.001982162	0.002509542
AL031602.2	0.904152778	2.045141405	1.177562122	8.26E-16	3.09E-15
AC009554.1	0.022579167	0.207604251	3.200771842	8.62E-08	1.56E-07
AC243585.1	1.2295625	0.380746026	-1.691244187	5.39E-39	3.04E-37
TMEM75	0.011808333	0.415118115	5.135644631	2.35E-29	3.28E-28
AC005562.1	0.088547222	0.1672939	0.917865889	4.15E-13	1.19E-12
AC006230.1	0.634095833	0.878725508	0.470711677	0.004992694	0.006117075
AC012506.4	0.033915278	0.104084473	1.617747657	1.40E-05	2.12E-05
AC007376.2	0.333543056	0.860043993	1.366537453	1.44E-10	3.31E-10
AC009522.1	0.050925	0.037351756	-0.447198006	3.94E-09	8.01E-09
AC005165.1	1.362723611	0.079362662	-4.10188876	4.52E-16	1.72E-15
AL034550.2	0.093066667	0.152496303	0.712437828	0.004858567	0.005959373
AC105450.1	0.012734722	0.091036414	2.83767624	4.94E-21	3.01E-20
AL355607.2	0.062216667	0.065678189	0.078113234	0.000166863	0.000230872
AC092353.1	0.0763375	0.031452311	-1.279225936	1.25E-13	3.77E-13
AC016722.2	0.193873611	0.614441405	1.664158991	1.09E-15	4.02E-15
AC022079.2	1.357563889	2.020695564	0.573831888	0.000115163	0.000161444
WEE2-AS1	1.543104167	1.097041405	-0.492217476	5.78E-07	9.78E-07
WT1-AS	0.792858333	0.140908318	-2.492306333	6.74E-29	8.98E-28
AP001046.1	0.290559722	0.070010166	-2.053198389	5.04E-19	2.54E-18
H1-10-AS1	0.589388889	1.34273586	1.18788376	1.02E-10	2.35E-10
AC048382.5	0.336470833	0.445604621	0.405282742	0.000169522	0.000234441
AP001189.1	2.888390278	4.870383919	0.753769809	0.00427547	0.005263956
AC091978.1	1.531898611	1.108885028	-0.466211025	6.32E-06	9.87E-06
AC087500.2	0.943059722	2.174877819	1.205513313	3.21E-12	8.53E-12
AC105942.1	17.70228889	16.25129168	-0.123381521	0.004490121	0.005519747
AC006487.1	0.018041667	0.147493161	3.031243535	1.33E-12	3.65E-12
AL079301.1	0.079313889	0.006853789	-3.532599781	1.09E-50	2.40E-48
AC099560.1	0.081252778	0.050285952	-0.692261715	0.001921435	0.00243651
AC002553.1	1.219026389	3.628982255	1.573835645	8.38E-21	4.98E-20
AC067838.1	3.1962625	4.216419593	0.399632545	8.31E-05	0.0001178
AC074194.1	0.101195833	0.359372089	1.828328474	9.87E-17	4.01E-16
MGC16275	0.4267375	0.87038207	1.028299943	3.20E-14	1.03E-13
AC011447.3	0.831356944	0.637967652	-0.381984758	3.22E-05	4.71E-05
AL118558.3	7.963318056	6.096287246	-0.385438799	8.36E-07	1.40E-06
LINC01559	1.313994444	7.145655638	2.443107213	0.021058862	0.024506072
ANKRD62P1-PARP4P3	0.081684722	0.025160444	-1.698908912	4.09E-22	2.77E-21
AC018809.1	0.472813889	0.947845841	1.003380021	0.000131981	0.000184259
AC108472.1	0.178008333	0.426669871	1.261175456	0.009834904	0.01175323
AC083864.5	0.0307	0.084489834	1.460539102	0.005857207	0.007134598
LINC02529	0.012472222	0.055252495	2.147321084	1.80E-06	2.94E-06
AC114980.1	0.423027778	0.843028281	0.99482863	2.34E-13	6.89E-13
LINC00626	0.275911111	4.225637153	3.93689343	1.33E-09	2.83E-09
AC092140.2	1.384940278	1.264813494	-0.130899101	0.017834186	0.020863794
AC025262.3	0.201677778	0.102561738	-0.975559518	6.86E-12	1.76E-11
AC005480.1	0.044238889	0.182449538	2.044110441	1.20E-09	2.55E-09
AC013452.2	0.044459722	0.243504251	2.453376121	1.76E-15	6.38E-15
ADAMTS19-AS1	0.101326389	0.006824214	-3.892203163	1.54E-28	1.97E-27
EXTL3-AS1	0.117048611	0.256676525	1.132843541	0.000596199	0.000788961
AL691447.2	0.297588889	0.363030684	0.286770831	0.018353028	0.021456527
AC000085.1	1.803208333	1.316232717	-0.4541515	1.62E-05	2.44E-05
AP000688.1	0.341859722	0.232401848	-0.556782912	1.70E-09	3.55E-09
AC003035.1	0.0809875	0.290702218	1.843770922	8.78E-10	1.89E-09
AL138733.1	0.05175	0.1749061	1.756949836	5.35E-05	7.70E-05
AL139124.1	0.151540278	0.428623105	1.500008325	2.11E-12	5.68E-12
C3orf36	1.298804167	6.162733826	2.246386563	3.71E-22	2.53E-21
CELF2-AS1	0.0799875	0.534719778	2.740936574	2.93E-17	1.25E-16
AC123595.2	1.714297222	1.060520148	-0.692845234	0.002654621	0.003329806
AP000911.1	0.499118056	0.28888817	-0.788869967	2.88E-07	5.01E-07
AP005432.2	43.45672639	0.456327172	-6.573367128	2.38E-41	1.92E-39
LINC01816	4.183976389	3.490536784	-0.261425795	6.78E-07	1.14E-06
C10orf55	1.405252778	0.243507024	-2.528794374	5.11E-26	5.07E-25
AC017104.2	0.023647222	0.262425323	3.472164315	1.56E-14	5.16E-14
SACS-AS1	0.016401389	0.054520333	1.732976377	0.011989778	0.014236447
HOXB-AS2	2.522741667	1.453711275	-0.795251718	9.04E-13	2.52E-12
AC092757.3	0.720545833	1.114807579	0.629632608	0.022787281	0.026444055
LAMC1-AS1	0.720033333	1.933890573	1.425370562	1.86E-14	6.13E-14
AC092757.2	0.847813889	1.411227542	0.735131116	0.000895647	0.001166301
ZNF474-AS1	0.0704	0.179580776	1.350985588	1.18E-05	1.80E-05
Z94721.2	0.018897222	0.116243253	2.620900897	3.33E-20	1.87E-19
BX322234.2	0.075019444	0.353253789	2.235368552	2.12E-05	3.15E-05
BCL2L1-AS1	0.216765278	1.540773567	2.829449274	8.26E-16	3.09E-15
CEROX1	0.525995833	1.771298706	1.751684248	0.000257504	0.000351752
AC022762.2	1.184125	1.684202218	0.508243985	0.027724291	0.031941864
UICLM	0.417319444	0.342902957	-0.283351795	0.037644243	0.042838565
AL606760.2	0.1664	0.253763956	0.608831731	4.93E-06	7.77E-06
PTPRJ-AS1	0.087231944	1.561468207	4.161902836	2.84E-05	4.17E-05
AL451085.1	0.613793056	0.282343993	-1.120298388	1.82E-20	1.05E-19
LINC02196	0.038898611	0.074991312	0.947004827	0.033707005	0.038532291
LINC01546	0.037130556	0.266363586	2.842718061	1.27E-34	3.58E-33
AC016405.1	0.146263889	0.8539	2.5454935	2.53E-12	6.78E-12
AC137630.2	0.5362	0.479378928	-0.161604726	0.001231862	0.00158815
Z82188.2	0.035501389	0.181081885	2.350694861	2.79E-12	7.46E-12
AC090578.1	0.008245833	1.371750647	7.378137239	4.01E-20	2.25E-19
AL021807.1	0.566779167	1.016104621	0.842190319	1.05E-05	1.61E-05
PP12613	0.002845833	0.130238632	5.51616247	8.06E-21	4.81E-20
AC127035.1	0.024886111	0.214454713	3.107260318	4.78E-07	8.13E-07
AC016245.1	0.012179167	0.078792052	2.69363468	7.52E-09	1.50E-08
AC104365.2	0.042323611	0.372822736	3.138955211	3.03E-15	1.07E-14
DRAIC	0.583919444	1.105366728	0.920683834	0.000239962	0.000328503
AC005753.1	0.86035	0.840748429	-0.033249506	0.011157224	0.013287295
LINC02620	0.033495833	0.016232163	-1.045126417	1.44E-08	2.79E-08
AC068587.4	0.02995	0.124691128	2.057730905	1.84E-19	9.66E-19
AC015563.1	0.1078375	0.269176895	1.319695623	8.54E-05	0.000120772
AL135924.2	0.305488889	0.743754159	1.283705923	0.020824959	0.024246694
AC016876.3	0.582023611	0.488824399	-0.251761383	0.023930378	0.027715814
AC078795.1	0.184127778	0.396101109	1.105161451	1.41E-07	2.52E-07
AC130650.1	0.055419444	0.391417006	2.820242283	1.42E-07	2.53E-07
LINC00907	0.067065278	0.135764695	1.017470435	0.003060692	0.003817954
AC015914.1	0.063772222	0.321220702	2.332564817	1.87E-06	3.04E-06
AP002360.1	17.75506944	9.305168022	-0.932126897	3.82E-18	1.76E-17
AC016876.2	0.009820833	0.045365989	2.207693755	3.26E-12	8.67E-12
CARD11-AS1	0.007823611	0.157768577	4.333831417	1.96E-12	5.29E-12
AC090192.2	0.033126389	0.220300739	2.733421488	3.28E-11	7.94E-11
LINC02256	1.094801389	1.480270055	0.43519123	0.001407075	0.001803743
LINC00384	0.003619444	0.02047061	2.499713915	1.03E-12	2.86E-12
AC007278.1	0.059761111	0.522626063	3.128500195	8.05E-27	8.68E-26
AC084262.2	0.017347222	0.05124732	1.562771889	3.37E-09	6.89E-09
AC015853.3	0.142970833	0.339763956	1.248811949	1.78E-05	2.67E-05
LINC01147	0.016034722	0.146382994	3.190476697	2.57E-14	8.33E-14
AC007750.1	0.016497222	0.104835675	2.667834706	1.18E-20	6.91E-20
AC026691.1	2.1919875	0.873561738	-1.327257999	2.04E-17	8.84E-17
AC092720.1	0.005259722	0.045988355	3.128210076	1.67E-12	4.54E-12
AC004817.1	0.095347222	0.206275231	1.113307783	1.09E-07	1.96E-07
MINCR	5.413286111	4.081742329	-0.40731953	3.89E-08	7.28E-08
AC015853.2	0.046105556	0.167761738	1.863401203	6.94E-06	1.08E-05
LINC01226	0.193730556	0.111652126	-0.795040798	1.20E-15	4.41E-15
LACTB2-AS1	0.126919444	0.559817375	2.141043154	5.10E-31	8.53E-30
SPANXA2-OT1	0.089677778	0.065072458	-0.462703469	4.84E-07	8.24E-07
SCARNA9	0.335708333	1.240720702	1.885898133	6.61E-06	1.03E-05
AC069368.2	0.069454167	0.435967098	2.650086109	2.33E-23	1.77E-22
AC090907.1	0.691145833	1.571546026	1.185122465	7.01E-12	1.80E-11
AC092431.1	0.604458333	1.204485952	0.994702768	2.68E-09	5.51E-09
AC005833.2	0.020456944	0.03764085	0.879708545	0.000462311	0.000617762
MAGI2-AS3	11.01370556	4.332162107	-1.346140811	1.19E-23	9.21E-23
GRM3-AS1	0.040926389	0.1388122	1.762031084	0.022267943	0.02586182
AC005363.2	0.186418056	0.419730684	1.170922334	0.001264223	0.001627964
THAP9-AS1	9.794029167	18.85973309	0.945334861	6.20E-20	3.40E-19
GLCCI1-DT	0.209191667	0.202853235	-0.044389073	0.013995265	0.016530816
SFTA1P	0.049052778	1.517669686	4.951379182	4.08E-40	2.88E-38
AC055811.3	0.0562	0.34015305	2.597541989	8.56E-11	2.00E-10
AC087501.1	0.085844444	0.478527172	2.478804171	3.63E-12	9.58E-12
AL590226.1	1.754897222	1.348772089	-0.379739953	0.000625708	0.00082652
LINC02768	0.473590278	1.005514233	1.086222133	2.18E-09	4.51E-09
PRKCQ-AS1	6.863958333	2.25862366	-1.603596892	4.44E-20	2.48E-19
AC068506.1	0.007373611	0.094911645	3.686141873	4.97E-12	1.30E-11
AC009831.3	0.137151389	0.434422921	1.663330991	4.12E-08	7.69E-08
AC018766.1	0.322627778	0.807752495	1.324042645	9.77E-05	0.000137776
AL035701.1	0.656829167	0.445371165	-0.560510038	9.27E-11	2.16E-10
AC006452.1	0.126701389	0.121792976	-0.057001407	0.001194453	0.001542631
AC008556.1	6.095216667	2.070750462	-1.557523795	2.38E-10	5.35E-10
AL118511.1	0.218391667	0.125721811	-0.796682843	6.23E-12	1.61E-11
PRRT3-AS1	0.903384722	2.082747689	1.205075657	1.52E-11	3.79E-11
LINC01465	0.97225	1.127341774	0.213525727	0.000300333	0.00040779
AC097534.1	1.0076	1.627185213	0.691455446	4.37E-05	6.34E-05
HNF4A-AS1	7.980301389	0.433542329	-4.20219847	8.00E-21	4.77E-20
DLEU1	0.2846	0.700297597	1.299032475	3.28E-27	3.69E-26
AC096861.2	0.190018056	0.069724214	-1.446404831	9.53E-19	4.69E-18
AL512343.2	0.259658333	0.385584104	0.570431048	0.003377525	0.004195089
OVAAL	0.021122222	0.018552495	-0.187148378	2.94E-05	4.32E-05
AC097641.2	0.33085	0.843966913	1.351009161	1.58E-11	3.93E-11
LINC00113	5.996944444	2.573595749	-1.22044215	4.03E-16	1.54E-15
AC093424.1	0.338694444	0.927981885	1.454112321	4.57E-09	9.25E-09
AL390242.1	0.0115	0.143584658	3.64219584	1.37E-17	5.99E-17
PIGY-DT	0.536063889	0.351714603	-0.607999719	1.96E-06	3.19E-06
AC138305.1	0.884547222	0.528265065	-0.74367716	2.70E-31	4.66E-30
AL162458.1	0.640297222	1.611928651	1.33197423	2.72E-11	6.61E-11
AC124290.1	0.002255556	0.021994455	3.285585108	1.46E-06	2.39E-06
AL354710.2	0.203605556	0.103046211	-0.982485473	8.99E-09	1.77E-08
LINC01956	0.0266875	0.406430129	3.928771286	5.15E-08	9.52E-08
CXXC4-AS1	0.028213889	0.107632902	1.931641719	3.97E-08	7.41E-08
LINC02054	0.010590278	0.0436939	2.044691458	2.52E-06	4.07E-06
AC092943.2	0.799280556	0.615491128	-0.376963933	0.022389522	0.025999592
AL355432.1	0.185783333	0.538950462	1.53653159	2.05E-07	3.60E-07
AL513303.1	0.102955556	0.283090573	1.459242027	4.44E-08	8.26E-08
AL121899.3	0.049395833	0.161578373	1.709772855	1.59E-09	3.34E-09
AC011939.2	0.027181944	0.72790037	4.74302043	8.65E-11	2.02E-10
AC106818.2	0.071770833	0.334971165	2.222567332	5.32E-15	1.83E-14
MAP3K20-AS1	0.067981944	0.272568577	2.003395717	7.84E-22	5.17E-21
AC243960.1	0.531470833	2.739579852	2.36589223	5.06E-29	6.83E-28
LINC00632	0.021745833	0.201702588	3.213418692	1.35E-21	8.76E-21
AL161729.3	1.117143056	0.611868762	-0.868519791	2.46E-14	8.01E-14
LINC02674	0.263698611	0.177252495	-0.573084035	1.48E-09	3.12E-09
Z84492.1	0.363627778	0.262315157	-0.47116124	5.71E-08	1.05E-07
LINC01409	0.143068056	0.265619224	0.892657982	0.000153262	0.000212655
AP000757.1	17.842275	2.392086691	-2.898957999	4.00E-37	1.75E-35
AC010727.1	0.010119444	0.1228939	3.602211316	7.08E-13	1.99E-12
AC010320.4	0.040891667	0.193913863	2.245537177	5.26E-08	9.73E-08
SNHG12	1.149638889	9.909651571	3.107653563	5.96E-38	2.85E-36
AC005034.5	3.311798611	2.537093161	-0.38443845	5.54E-07	9.39E-07
AL031727.2	0.642611111	0.373249353	-0.783806166	7.54E-07	1.26E-06
AL157702.2	0.225159722	0.170502588	-0.401155138	0.000659182	0.000868393
AC112220.2	5.999084722	2.957465619	-1.020381009	3.40E-27	3.81E-26
AL160286.2	0.445198611	0.194646396	-1.193593463	7.74E-16	2.90E-15
FAM27E3	0.699451389	0.665823845	-0.071083257	0.007184853	0.00868334
AL138724.1	0.566120833	1.714257856	1.598402212	1.01E-32	2.11E-31
AC093690.1	0.135248611	0.616140481	2.187645545	1.67E-23	1.28E-22
SNHG15	5.041668056	16.75289889	1.732437719	2.68E-34	7.12E-33
AL160286.3	0.493920833	0.043855823	-3.493439521	1.04E-15	3.85E-15
MNX1-AS2	0.042125	0.30035915	2.833940021	9.04E-09	1.78E-08
AC108519.1	1.550731944	0.889913678	-0.801212021	8.17E-10	1.76E-09
AC010168.1	0.310444444	0.60531719	0.963356208	0.000219429	0.000301282
OTUD6B-AS1	12.422775	9.287208133	-0.419670607	1.97E-09	4.10E-09
AC093895.1	0.095583333	0.260468392	1.446277325	0.002782066	0.003483713
AC012103.1	0.075920833	0.075721257	-0.003797469	0.039599426	0.044980238
AC012533.1	0.044934722	0.106516821	1.245178684	0.000658947	0.000868213
FLJ37453	6.438105556	4.73747061	-0.442519237	1.16E-06	1.91E-06
AL807752.4	0.017293056	0.221052311	3.676123104	1.40E-13	4.21E-13
AC011978.2	0.816425	1.264913309	0.631646247	1.81E-13	5.39E-13
AL391056.1	0.171801389	0.730939556	2.089010411	3.55E-11	8.58E-11
LINC00165	0.0394	0.205488909	2.382792997	1.25E-13	3.77E-13
AC006994.1	1.1964375	0.647726248	-0.885288922	2.02E-17	8.74E-17
AC084117.1	0.727225	6.623426063	3.187103964	3.31E-28	4.10E-27
AL356752.1	0.043709722	0.517298521	3.564970953	2.66E-17	1.14E-16
AC004930.1	0.077704167	0.993275231	3.67612967	2.60E-13	7.62E-13
AL359762.3	0.326445833	0.489700924	0.585057291	0.002953387	0.003688279
AP003086.1	0.054595833	0.209262662	1.938452161	0.000630455	0.000832291
AC010624.5	0.3515875	0.275927726	-0.349593347	3.40E-11	8.21E-11
LINC01612	3.785856944	0.400514972	-3.240691817	1.21E-39	7.61E-38
SHANK2-AS1	0.021490278	0.166339187	2.952372047	1.22E-07	2.19E-07
AC139887.5	0.030152778	0.093126063	1.626894072	4.32E-06	6.83E-06
LHX1-DT	13.20866806	0.952944732	-3.79294864	2.12E-39	1.27E-37
AC012464.3	0.057155556	0.145312015	1.346188353	2.54E-10	5.68E-10
AC012313.5	3.672005556	2.300042884	-0.674907481	1.27E-13	3.85E-13
LINC00920	0.865147222	1.617750647	0.902971692	5.18E-12	1.35E-11
AL607028.1	1.522188889	0.368656747	-2.045797329	1.26E-27	1.46E-26
AC087379.2	15.86225833	3.666285582	-2.113207111	2.26E-23	1.71E-22
AC004241.3	1.832481944	0.845599076	-1.115753278	1.39E-22	9.73E-22
AC008915.1	0.042681944	0.262119224	2.618525357	4.39E-13	1.26E-12
AP005131.5	0.059501389	0.851351386	3.838759463	2.78E-14	9.01E-14
AC093673.1	28.2271375	33.63926654	0.253063417	0.000372195	0.000501191
AL138966.2	0.548388889	0.378371719	-0.53539508	2.90E-06	4.64E-06
AC004241.2	1.365130556	1.107149908	-0.302188356	0.00028903	0.000392806
AC005899.5	0.088	0.566490573	2.686476519	2.76E-14	8.95E-14
LINC00589	0.012931944	0.082919409	2.68077061	5.27E-15	1.81E-14
AL589863.2	0.1300375	0.834597227	2.682152403	0.015927833	0.018718126
AL078581.2	5.918888889	4.237643253	-0.482064235	6.84E-11	1.61E-10
AL031595.3	0.026231944	0.22546451	3.103503704	6.27E-28	7.48E-27
LIMS1-AS1	0.348072222	1.76572939	2.342805667	5.68E-17	2.37E-16
AL390719.3	0.093405556	0.343289464	1.877845314	3.60E-12	9.52E-12
AL031595.2	0.004368056	0.055154713	3.658421073	1.93E-32	3.93E-31
AL157373.2	7.492755556	1.702026802	-2.13824263	1.66E-34	4.56E-33
AC063977.5	0.017616667	0.081120702	2.203129173	3.64E-08	6.81E-08
AC127024.5	0.783766667	1.741768577	1.152056828	1.64E-10	3.73E-10
AP001033.2	1.35405	2.359378743	0.801126015	1.11E-05	1.69E-05
AC041005.1	0.064777778	0.112323475	0.794088593	0.013624771	0.016110483
AC092546.1	0.088093056	0.078647135	-0.163634085	0.035684521	0.040708362
LINC01232	0.522030556	1.211826617	1.214977141	2.35E-20	1.33E-19
LINC01133	0.065766667	0.136833641	1.056994514	8.38E-05	0.000118756
RB1-DT	0.365902778	0.494579852	0.434743101	0.041102156	0.046665093
AL139280.1	14.97347222	0.1678061	-6.47946984	1.90E-40	1.43E-38
AC026894.1	0.020063889	0.225811091	3.492443176	7.86E-05	0.000111636
AGAP1-IT1	0.864495833	1.485246765	0.780771731	0.009449198	0.011302082
LINC02292	0.217901389	0.074677079	-1.54493798	3.08E-25	2.83E-24
TEX26-AS1	0.039309722	0.090655083	1.205501747	5.29E-05	7.63E-05
LINC01351	0.224097222	0.019583734	-3.516397006	1.69E-68	2.48E-65
LINC02193	0.0983125	0.135426987	0.462068493	0.015233426	0.017933175
LINC01543	13.04681528	0.115752865	-6.816505975	5.15E-40	3.49E-38
AGAP11	0.037433333	0.260328466	2.797937646	3.43E-17	1.45E-16
AL133331.1	0.0098	0.13977061	3.834135473	5.11E-10	1.12E-09
AC015967.1	0.231119444	0.456184658	0.980979287	7.15E-05	0.00010183
AP001992.2	0.026363889	0.101656747	1.947070867	2.51E-08	4.76E-08
AC008434.1	0.104636111	0.334757301	1.677734694	1.22E-07	2.19E-07
AL513166.1	0.181915278	0.144644917	-0.330751086	1.06E-09	2.25E-09
LINC01122	0.037636111	0.029407209	-0.355947704	9.18E-05	0.000129568
RNF32-AS1	0.244698611	0.343020148	0.487287405	0.000907085	0.00118102
AC084809.1	0.358270833	0.140171534	-1.3538572	2.03E-23	1.54E-22
ARHGAP31-AS1	1.36175	2.323714233	0.770970792	8.14E-09	1.61E-08
AC010240.3	0.398988889	0.274572828	-0.539159708	0.000114319	0.000160364
AC105020.1	0.310966667	3.931065804	3.660088666	1.91E-35	6.13E-34
AL359711.2	1.340563889	0.974016266	-0.460822206	7.71E-08	1.40E-07
LINC01255	0.046556944	0.012997597	-1.84075145	1.32E-14	4.41E-14
AIRN	0.009558333	0.043728096	2.193729551	0.027885446	0.032110734
LINC02027	3.54955	2.044790943	-0.795682785	3.26E-05	4.77E-05
AC021218.1	4.368290278	9.474247689	1.116942661	0.000845821	0.001103539
AC009237.14	4.7543	2.422568022	-0.972695766	3.61E-11	8.69E-11
LINC02225	0.005222222	0.043516081	3.058812891	8.51E-12	2.17E-11
RBM26-AS1	2.624455556	1.609695009	-0.705230801	1.22E-12	3.37E-12
AL020995.1	0.028466667	0.10760647	1.918419344	0.00693386	0.008390361
AC097717.1	0.008784722	0.044434566	2.338613812	7.54E-14	2.32E-13
THBS4-AS1	0.122970833	0.277531423	1.174334956	1.24E-09	2.63E-09
AL353704.1	0.322376389	0.239367098	-0.429521222	1.50E-05	2.27E-05
SUGT1-DT	1.100851389	2.103698706	0.934308372	0.000190317	0.000262498
AC139099.2	0.022718056	0.084199076	1.889965038	3.07E-16	1.19E-15
AC138393.3	0.572723611	1.22795268	1.10034398	0.000180781	0.000249697
AP001972.4	0.028701389	0.39308207	3.775638102	5.60E-12	1.45E-11
AC015871.6	0.190102778	0.647339187	1.767742227	1.22E-11	3.07E-11
AL133467.1	0.190152778	0.370605176	0.962724015	0.001218308	0.001572286
AL592071.1	0.140255556	0.497465989	1.826539976	6.58E-09	1.31E-08
AL136531.1	2.756594444	2.302580961	-0.259635147	5.75E-06	9.00E-06
AC091100.1	0.062493056	0.140829575	1.172182552	0.000352636	0.000475799
LINC01789	0.716034722	7.430530129	3.375363689	2.09E-15	7.49E-15
SRGAP3-AS4	2.807616667	0.153180776	-4.196038813	6.62E-42	5.77E-40
AC012653.2	0.993681944	0.463666359	-1.099697095	4.48E-26	4.47E-25
AL645608.8	0.124466667	0.439085213	1.818741522	6.44E-12	1.66E-11
AL139147.1	0.521247222	1.054950092	1.017135054	0.015254101	0.017955114
AC018638.6	0.404323611	0.895155823	1.146628384	3.46E-05	5.05E-05
BSN-DT	0.214555556	0.115653235	-0.89154564	1.43E-09	3.01E-09
AL121935.2	0.193293056	1.138077819	2.557737497	4.46E-20	2.48E-19
AC111170.1	0.018341667	0.167658595	3.192329802	6.87E-11	1.62E-10
AL121935.3	0.0854375	0.022207024	-1.943853363	2.86E-17	1.22E-16
AL355076.2	0.0259625	0.10314085	1.990114628	0.000670728	0.000882679
AC013565.3	0.300831944	0.109757671	-1.454635997	3.05E-17	1.30E-16
AL133245.1	0.055965278	0.219804251	1.973615364	4.20E-10	9.27E-10
APCDD1L-DT	2.549154167	0.925150277	-1.462258992	2.02E-32	4.08E-31
AC092811.1	0.033327778	0.238638262	2.840028349	3.13E-12	8.33E-12
AC092667.1	0.091605556	0.60521756	2.723946847	4.18E-21	2.56E-20
AL512643.2	0.075097222	0.035980591	-1.061540641	4.64E-20	2.58E-19
AC090510.4	0.051781944	0.221280591	2.095355873	6.90E-08	1.26E-07
AC133065.1	0.264706944	0.260673567	-0.022151744	0.005898989	0.007184499
MEG9	0.0342	0.082716451	1.274177962	0.00636053	0.007720996
AL121999.1	1.331566667	0.43145268	-1.625850416	3.46E-06	5.51E-06
AL606468.1	0.077715278	0.200736229	1.369030874	0.000147365	0.00020473
AC011369.1	0.017345833	0.067467098	1.959594954	1.13E-06	1.87E-06
SAPCD1-AS1	2.646186111	1.088948059	-1.280979391	6.00E-28	7.17E-27
LINC02863	0.041983333	0.355952311	3.083795345	7.09E-15	2.41E-14
AC008014.1	2.350351389	2.041190018	-0.203465971	0.000227628	0.000312248
AC009133.3	0.072016667	0.383306654	2.412096314	2.46E-21	1.55E-20
AL604028.1	7.993280556	8.960532163	0.164796689	0.027774473	0.031995496
AL365181.2	0.408029167	3.152516451	2.949759712	8.31E-28	9.75E-27
AL365181.3	1.397820833	8.211635675	2.554490167	4.36E-28	5.31E-27
AC006517.2	0.031276389	0.375717375	3.586501979	2.31E-34	6.23E-33
AC239800.2	0.134041667	0.698769501	2.38213511	1.61E-10	3.67E-10
AC005258.2	0.0248	0.048110536	0.956012753	0.001237939	0.001595517
AC026803.1	0.574315278	1.125723105	0.970937165	2.35E-07	4.12E-07
AC025809.1	0.167747222	0.13500536	-0.313272185	0.003156121	0.003931982
MIRLET7A1HG	0.8598375	2.154416821	1.325161462	1.27E-11	3.17E-11
LINC00623	2.698438889	4.009169686	0.571178465	8.74E-09	1.73E-08
AC138811.1	0.112479167	0.271236969	1.269896015	0.026036563	0.030064244
UCA1	0.422276389	0.10309464	-2.034218262	1.40E-13	4.20E-13
AL645608.6	0.643943056	0.568630129	-0.179442572	4.67E-05	6.76E-05
LINC02099	0.005577778	0.099147689	4.15181679	2.05E-28	2.58E-27
FMR1-IT1	0.809569444	2.485558965	1.618343584	4.74E-13	1.36E-12
AC008752.2	0.4722375	0.384541405	-0.296373663	0.000383808	0.000515883
AC107959.1	1.729934722	1.035438817	-0.740475291	1.15E-09	2.46E-09
AC022325.2	0.025176389	0.104690943	2.05599336	1.47E-06	2.41E-06
AC005682.2	0.029965278	0.025767283	-0.217751336	0.000961281	0.001249736
AC099552.5	3.088676389	0.15629963	-4.304602452	1.51E-29	2.17E-28
AC004816.2	0.830118056	1.542690943	0.894060637	0.000360755	0.000486159
AC090241.2	0.3211	0.219949538	-0.545850095	5.24E-25	4.68E-24
AL157369.1	0.062795833	0.224209057	1.836103819	2.91E-07	5.05E-07
PITPNM2-AS1	0.076081944	0.224272828	1.559628817	1.99E-07	3.50E-07
AL390066.1	2.489823611	1.486287616	-0.744330217	1.19E-05	1.82E-05
AL109659.2	0.176495833	0.698294824	1.984202155	4.20E-19	2.14E-18
AP004609.1	0.052583333	0.15154732	1.527090833	1.70E-07	3.01E-07
AC090152.1	2.249994444	0.83361756	-1.432463866	9.66E-26	9.34E-25
AC007663.4	0.899170833	1.430639741	0.669993279	3.91E-06	6.21E-06
AC008966.1	2.67195	1.468415896	-0.863632373	1.56E-17	6.81E-17
AL359921.2	2.703206944	5.51549464	1.028818313	8.56E-18	3.82E-17
AC091691.3	0.001654167	0.031732902	4.261802958	5.90E-11	1.40E-10
AC005342.2	0.048969444	0.381787616	2.962816571	3.85E-15	1.34E-14
Z99289.3	0.0143125	0.206739556	3.852466854	1.56E-10	3.56E-10
AL137186.1	0.106290278	0.421595009	1.987848147	8.69E-12	2.22E-11
AL356310.1	0.111779167	0.218449908	0.966651171	0.01371199	0.016209262
AC093525.4	0.2059125	0.329097227	0.67648246	0.004415828	0.00543145
AC007342.4	3.970680556	0.475063031	-3.063195451	6.90E-37	2.81E-35
AL136040.1	2.958716667	1.107244732	-1.417997414	2.63E-22	1.81E-21
PVT1	0.094156944	2.447057301	4.699836571	3.15E-42	2.83E-40
AC012366.1	0.944372222	0.44766451	-1.076937658	2.45E-13	7.22E-13
AC109630.1	0.008326389	0.028568207	1.778647647	0.000127696	0.000178503
AC098656.1	1.3872125	1.22124658	-0.183834281	0.008588777	0.010312152
AL121672.2	1.850106944	1.561287246	-0.244872678	4.70E-12	1.23E-11
AC007255.1	1.463233333	0.257730684	-2.505223635	4.68E-36	1.59E-34
MAP4K3-DT	4.380029167	2.552617006	-0.778963385	3.47E-28	4.26E-27
ZKSCAN2-DT	0.714218056	2.636685952	1.884289235	4.58E-19	2.33E-18
AP001363.2	2.030322222	1.838760628	-0.142975028	0.041951521	0.047537837
AC076968.2	0.062433333	0.055374307	-0.173099759	0.000811699	0.001061221
AL360182.2	0.016755556	0.391556192	4.546507936	8.04E-21	4.80E-20
AC108693.2	1.0756125	0.580525878	-0.889726142	2.23E-14	7.29E-14
AC092756.1	1.193581944	0.744061368	-0.681804097	0.005937384	0.007229261
LINC01300	0.043715278	0.171491497	1.971927576	1.25E-05	1.89E-05
LINC02482	0.843743056	0.638432348	-0.402269972	5.27E-06	8.28E-06
AL139254.3	0.243040278	0.136113309	-0.836387288	3.65E-09	7.43E-09
AC110285.2	1.624345833	5.598882255	1.785280016	2.40E-06	3.87E-06
LINC02000	0.236823611	0.528597967	1.158357952	3.13E-06	5.01E-06
AC106782.5	0.500575	1.271424954	1.344788163	2.32E-17	9.98E-17
ASB15-AS1	0.077843056	0.024468022	-1.669670852	7.48E-10	1.62E-09
LINC01685	0.033305556	0.028609057	-0.219290887	6.61E-15	2.25E-14
AL035427.1	0.048084722	0.213696488	2.151912708	6.76E-05	9.65E-05
AC244213.1	1.118302778	0.624921627	-0.839563674	2.62E-05	3.86E-05
AC022784.5	0.156929167	1.076042144	2.777549164	1.75E-22	1.22E-21
ANAPC1P2	0.045136111	0.089798336	0.992406596	8.63E-05	0.000122001
AL162718.2	0.007590278	0.059726617	2.976149428	8.58E-16	3.20E-15
SUGCT-AS1	0.047581944	0.564742329	3.569106635	4.28E-26	4.29E-25
AC095032.1	0.096277778	0.047793346	-1.010393079	4.49E-16	1.71E-15
AC245060.5	1.042808333	1.547107763	0.569099674	0.031069122	0.035646324
AP002807.1	0.687534722	1.916771534	1.479173908	2.15E-09	4.45E-09
LINC01136	0.162123611	0.085531423	-0.922567763	0.001955857	0.002478375
AC025031.4	0.238215278	0.502391312	1.076545574	0.005791835	0.007057897
MYO3B-AS1	0.035626389	0.01624122	-1.133286254	1.02E-16	4.14E-16
AC010335.1	0.081861111	0.202047874	1.303447019	3.17E-05	4.64E-05
AC106873.1	0.017244444	0.525012754	4.928148915	1.25E-09	2.66E-09
AC078802.1	1.878816667	0.531494455	-1.821697752	1.20E-24	1.04E-23
AC026391.1	0.141293056	0.058720518	-1.266753971	7.61E-09	1.51E-08
AC027031.2	10.77030833	9.978232348	-0.110203383	0.003603641	0.00446677
THRB-AS1	0.299054167	0.222974492	-0.423528144	1.72E-31	3.05E-30
AL162727.1	0.477970833	0.123028651	-1.957928259	2.24E-25	2.08E-24
AL135925.1	2.829306944	2.03983512	-0.471996156	5.43E-05	7.81E-05
CERNA1	0.671477778	0.410684843	-0.709307952	5.32E-09	1.07E-08
AL451069.1	0.445170833	0.280904806	-0.664277766	6.80E-25	5.99E-24
AC117528.1	0.083156944	0.080232902	-0.051642767	0.005359145	0.006546019
AC010401.1	0.023202778	0.041071534	0.823841308	0.000650081	0.000857045
AC055720.3	0.018758333	0.124326802	2.728533788	3.41E-09	6.96E-09
AL157871.5	0.395888889	1.083195749	1.4521265	1.25E-08	2.42E-08
ITGA6-AS1	0.449413889	3.552396673	2.982676071	3.27E-35	1.02E-33
AL359710.1	0.186031944	0.098081701	-0.923494477	3.85E-18	1.77E-17
AC012181.2	1.070895833	3.078067468	1.523206699	4.89E-15	1.69E-14
AC023034.1	0.009356944	0.074252126	2.988322935	3.65E-09	7.43E-09
AC024361.2	0.803393056	0.507981701	-0.661329464	1.48E-11	3.69E-11
AL606970.5	0.031243056	0.019734011	-0.66285133	0.00113005	0.001461597
AC024361.3	0.085363889	0.622204806	2.865691731	1.60E-15	5.83E-15
AC011416.4	0.097715278	0.037829945	-1.369055483	5.34E-14	1.67E-13
LINC00460	0.033441667	1.029498706	4.944151456	2.71E-23	2.04E-22
AC079140.6	3.335894444	1.857595749	-0.844637064	2.97E-15	1.05E-14
LINC01890	0.016431944	0.083075231	2.337915191	1.12E-14	3.77E-14
RERE-AS1	0.3068875	0.882030499	1.523118659	1.80E-14	5.92E-14
KIF5C-AS1	0.0044125	0.029862292	2.758656719	2.54E-06	4.09E-06
KCNMA1-AS1	0.00625	0.166863216	4.738665959	2.16E-31	3.80E-30
AC012645.4	0.086638889	0.575245841	2.731092002	3.56E-19	1.82E-18
LINC02714	0.595219444	0.218084104	-1.448537043	2.83E-21	1.76E-20
SLIT3-AS2	0.011769444	0.063645841	2.435020022	1.71E-08	3.29E-08
AC019069.1	0.660372222	6.895054898	3.384210697	1.71E-36	6.41E-35
TRG-AS1	0.2171625	1.399657671	2.688227113	2.45E-35	7.74E-34
AC092653.1	0.406863889	1.230766913	1.59693942	7.00E-19	3.48E-18
AL359504.1	0.656448611	1.819719593	1.470962176	3.34E-12	8.86E-12
AC097512.1	0.018463889	0.154004251	3.060191826	2.40E-25	2.22E-24
AC068492.1	0.009265278	0.513213124	5.791580024	4.73E-26	4.70E-25
AC008674.1	0.155244444	0.025113494	-2.628007001	1.22E-34	3.49E-33
AL451074.5	0.110036111	0.229086506	1.057915426	6.93E-09	1.38E-08
Z98259.2	0.382694444	0.015283919	-4.646106567	1.67E-64	1.22E-61
AC005046.1	1.629725	2.596901109	0.672162532	0.010447716	0.012467618
AC090164.4	0.297172222	0.662139372	1.155835649	1.51E-08	2.91E-08
AC013486.1	0.271876389	1.163798521	2.097818547	1.20E-27	1.40E-26
DHRS4-AS1	16.78055139	9.128632163	-0.878319514	9.63E-25	8.37E-24
POU6F2-AS1	1.094844444	0.697065804	-0.651359146	3.35E-16	1.29E-15
AL355802.3	0.092019444	0.244947135	1.412459766	2.86E-07	4.98E-07
AC023794.1	0.469538889	0.741091682	0.658407381	0.00278982	0.003492925
LINC00517	0.085406944	0.133932532	0.64908115	2.35E-07	4.12E-07
AL357514.1	0	0.542301109	Inf	3.67E-18	1.70E-17
KLHL7-DT	0.962847222	0.690428466	-0.479814953	0.001828907	0.002324871
AC138207.4	2.034527778	4.572197412	1.168193718	3.99E-17	1.68E-16
SAMMSON	0.006988889	0.025514048	1.868156799	0.003631735	0.00450096
AC002347.2	0.144848611	0.485139372	1.743853415	0.00030347	0.000411858
AC074366.1	0.011354167	0.175651386	3.951421234	7.49E-15	2.55E-14
AC005696.3	0.237876389	0.807086322	1.762510905	4.60E-11	1.10E-10
SNHG32	16.41606806	20.38342477	0.312287853	0.001728288	0.002203324
AC024028.1	0.005283333	0.068020887	3.686457485	5.38E-11	1.28E-10
AC234782.2	0.0196375	0.09870037	2.329444213	4.13E-22	2.79E-21
AC020908.3	0.01795	0.196896488	3.455381629	5.75E-13	1.63E-12
AL031726.1	8.617545833	0.217999815	-5.30487825	2.65E-39	1.58E-37
AC016526.1	5.906461111	0.04738281	-6.961786433	1.49E-69	2.62E-66
AC005828.4	0.184898611	0.347234011	0.909173877	0.002931793	0.00366287
AC104316.2	0.119019444	1.593474677	3.742906898	5.60E-28	6.71E-27
LINC00847	1.570998611	2.195362107	0.482777015	1.56E-09	3.28E-09
LINC01678	0.1249625	0.67803586	2.439866354	1.51E-25	1.44E-24
AC073257.2	0.305259722	2.420832163	2.987393911	1.34E-33	3.21E-32
AL109809.4	0.050902778	0.339400555	2.73717263	5.21E-35	1.57E-33
PLBD1-AS1	3.753915278	2.408830499	-0.640063211	5.03E-16	1.91E-15
AC025164.1	0.6066	0.728255268	0.263698735	0.011081874	0.013201128
LINC01772	0.533718056	1.511445471	1.501779208	9.40E-21	5.55E-20
AC110741.1	0.091554167	0.134760444	0.557699633	0.005821892	0.007092562
AC063919.1	2.223313889	1.254807024	-0.825246133	3.93E-06	6.23E-06
AC073611.1	0.073427778	0.352871904	2.264746721	2.73E-23	2.05E-22
AC079305.1	1.554022222	0.884232902	-0.813508812	4.16E-11	9.97E-11
AC034102.5	0.194188889	0.539830869	1.475046821	5.55E-09	1.12E-08
ZNF503-AS1	1.073563889	1.344756007	0.324936384	0.023193699	0.026890891
HPYR1	0.130997222	0.073769501	-0.828439839	7.98E-12	2.04E-11
AC016590.2	0.5515	1.613448799	1.548715005	1.53E-07	2.72E-07
LCAL1	0.502459722	0.25967061	-0.952325216	1.06E-14	3.55E-14
LINC01058	1.012536111	1.290471719	0.349925164	0.038964156	0.04430054
AC147067.2	0.673801389	4.092737153	2.602670709	5.66E-20	3.12E-19
AC016590.3	4.980305556	4.223531054	-0.2377846	0.022223823	0.025813983
AP000894.4	11.431475	3.588430499	-1.671586682	4.41E-30	6.65E-29
AP001439.1	0.251813889	0.519744362	1.045444347	0.031353063	0.035958044
AC006207.1	0.067165278	0.476918854	2.827956312	3.02E-14	9.75E-14
AL356804.1	0.283431944	0.244189649	-0.215000322	2.60E-10	5.82E-10
LINC01160	0.264611111	0.7007	1.404923254	1.08E-13	3.29E-13
AC106772.2	8.395358333	0.2680061	-4.969254162	3.90E-43	3.95E-41
AP001107.1	0.128790278	0.535339187	2.055429571	9.88E-21	5.82E-20
Z99916.1	0.041425	0.244288725	2.560013673	1.63E-19	8.58E-19
AC084116.3	0.187991667	0.076544177	-1.296304167	3.48E-14	1.11E-13
LINC02028	0.195836111	0.138485582	-0.49991103	3.28E-12	8.72E-12
AC097639.1	2.375593056	1.679613309	-0.500158596	2.10E-08	4.00E-08
AL096828.3	1.394270833	0.999705545	-0.479935699	1.02E-06	1.68E-06
AC118469.2	0.220123611	0.107078558	-1.039644282	8.39E-08	1.52E-07
ZNF236-DT	2.169934722	2.743960259	0.338607944	6.19E-06	9.67E-06
AC025766.1	0.378876389	1.790522736	2.240581697	1.21E-18	5.91E-18
AC015871.3	8.615570833	6.835842884	-0.333827149	0.00142968	0.001831921
PPM1F-AS1	0.3123875	0.385767652	0.304395449	0.013418655	0.015871024
AC006249.1	0.32425	0.614656932	0.922674826	0.037639752	0.042838565
AC009159.3	4.618143056	12.32358872	1.416037672	1.75E-16	6.92E-16
ETS1-AS1	0.012106944	0.159152311	3.716501394	6.77E-07	1.14E-06
AC007920.2	0.232269444	1.553325693	2.741489076	2.25E-26	2.32E-25
AC026402.2	0.617197222	0.403319039	-0.613810059	3.98E-07	6.83E-07
AC100814.1	2.879854167	5.072102218	0.816588064	7.01E-09	1.40E-08
AC009309.1	5.581818056	3.199039741	-0.803096184	2.55E-13	7.48E-13
AC009159.2	0.259602778	2.289733457	3.140801941	7.00E-29	9.29E-28
AC006238.2	0.055494444	0.219777264	1.985626894	4.04E-11	9.69E-11
AC099509.1	0.957972222	1.45060573	0.598599724	0.039133211	0.044481265
AC131159.2	0.374915278	0.73099353	0.963294021	5.43E-14	1.70E-13
AC010491.2	0.088226389	0.17183549	0.961745891	0.00071501	0.00093913
AC092681.2	0.080601389	0.276532348	1.778571646	2.44E-18	1.15E-17
AL031123.2	2.651804167	0.718377264	-1.884160641	1.09E-30	1.76E-29
AC079380.1	0.077993056	0.397503142	2.349548687	1.09E-16	4.42E-16
MALINC1	1.921590278	1.651701109	-0.218348116	0.000495346	0.000659263
AC104656.1	0.005615278	0.114100924	4.344809275	8.46E-07	1.41E-06
LINC01524	0.005573611	0.037612015	2.754509341	6.61E-10	1.43E-09
AC007485.1	4.882083333	3.079251756	-0.664917096	9.69E-14	2.96E-13
AC007996.1	8.706551389	2.78788207	-1.642931854	1.44E-33	3.46E-32
AP000695.1	1.869261111	5.05606451	1.435546762	3.49E-12	9.23E-12
LINC02554	0.538693056	0.113858226	-2.242224947	2.40E-38	1.22E-36
AL049840.6	0.86965	2.790604991	1.682071131	4.78E-14	1.51E-13
AC023510.2	1.056945833	2.514789279	1.250536075	3.40E-11	8.22E-11
AC087284.1	0.052797222	0.721267098	3.771999681	2.16E-20	1.23E-19
MIR3142HG	0.311130556	1.642626063	2.400412103	1.18E-22	8.33E-22
AC048382.1	0.122186111	0.355065804	1.53900612	5.75E-11	1.36E-10
AC103996.2	0.031072222	0.134134196	2.109979753	1.15E-07	2.07E-07
AC015712.2	0.545881944	1.114139002	1.029268352	4.14E-14	1.31E-13
AC008760.2	0.633273611	19.55047652	4.948230999	6.48E-35	1.94E-33
AC022726.2	0.043915278	0.872620887	4.312560172	5.08E-13	1.45E-12
AF131215.2	0.012322222	0.283258041	4.522782545	5.35E-08	9.88E-08
AC060766.7	1.207802778	2.349344917	0.959873641	9.66E-19	4.74E-18
LINC02478	4.668377778	1.686857116	-1.468583536	4.58E-09	9.26E-09
LINC02773	0.205770833	0.552701109	1.425461003	2.12E-20	1.21E-19
AC011815.2	0.1812	0.575895194	1.668223327	1.03E-12	2.86E-12
AP003471.1	0.130316667	0.459881516	1.819240605	6.73E-11	1.59E-10
SEC62-AS1	0.372076389	0.93567024	1.330401325	4.75E-09	9.61E-09
AL590705.1	0.572475	0.526158595	-0.121714969	0.004649893	0.005708985
AP001432.1	0.667636111	1.279554713	0.938507944	3.69E-07	6.35E-07
AL356608.1	0.156438889	0.24867098	0.668638958	0.031558532	0.036184269
AC103957.2	0.860875	0.112798152	-2.932060346	2.14E-40	1.57E-38
LINC01398	0.046179167	0.145119039	1.651922761	2.32E-07	4.07E-07
AC124068.2	0.462145833	0.920454344	0.993997987	4.17E-13	1.20E-12
LINC01775	0.101368056	0.297729205	1.554397664	2.99E-06	4.79E-06
AC078788.1	0.070422222	0.559522921	2.990094573	2.00E-07	3.52E-07
AC099568.2	5.96705	1.85202329	-1.687915624	3.44E-25	3.15E-24
AC003682.1	0.082498611	0.35279963	2.096407313	6.49E-10	1.41E-09
AC009123.1	0.041451389	0.008049538	-2.364442574	3.46E-07	5.97E-07
AC008734.1	0.071415278	0.369470425	2.37115424	1.83E-13	5.46E-13
AC020779.2	4.020770833	1.04184732	-1.948328241	5.95E-24	4.80E-23
NCF4-AS1	0.002538889	0.05755878	4.502766851	2.89E-13	8.45E-13
AL022328.3	1.222848611	2.404083734	0.975241337	1.50E-10	3.43E-10
AC093151.2	0.066431944	0.15862939	1.255711043	8.70E-09	1.72E-08
AC002401.2	1.463040278	2.975660998	1.024240689	4.42E-07	7.55E-07
CLEC12A-AS1	0.011520833	0.08681183	2.913646579	2.00E-21	1.27E-20
AC010271.2	0.426343056	0.250763586	-0.765686892	1.79E-12	4.86E-12
AC002401.3	2.337590278	4.801982994	1.038608211	1.01E-10	2.33E-10
TNKS2-AS1	2.3734125	0.88005915	-1.431290466	8.57E-20	4.64E-19
AL022328.2	1.008008333	3.60603512	1.838905882	1.23E-18	6.00E-18
AC089999.2	0.889643056	0.828680407	-0.1024108	0.009978035	0.011918434
LINC01788	4.349695833	1.32181719	-1.718391856	2.97E-25	2.73E-24
LINC01483	0.015688889	0.060731608	1.952704389	2.12E-15	7.59E-15
LINC00519	0.150002778	0.49303475	1.716700118	6.21E-14	1.93E-13
AC093725.2	0.274813889	0.036560074	-2.910114026	1.32E-26	1.40E-25
AC002377.1	0.032302778	0.187899076	2.540227835	8.33E-12	2.12E-11
RBM38-AS1	0.250140278	0.908644732	1.86097895	5.86E-24	4.73E-23
AC108463.3	0.105945833	1.462625323	3.787161491	3.37E-34	8.87E-33
AC004817.5	0.045277778	0.220021072	2.280766644	5.93E-06	9.29E-06
AC110620.2	0.045620833	0.146658595	1.68469692	1.20E-17	5.28E-17
AC016924.1	1.062343056	0.858990758	-0.306535207	0.001213463	0.001566263
AC106738.2	0.262194444	0.094262662	-1.475878792	1.87E-08	3.57E-08
AC108463.2	0.631733333	2.869473752	2.183398575	2.61E-23	1.97E-22
AC024267.3	0.434802778	1.21574658	1.483409471	9.52E-12	2.42E-11
AC084824.5	1.843034722	4.586933087	1.315446611	1.02E-19	5.49E-19
AC002064.1	0.315222222	0.589707024	0.903629134	0.007331682	0.008852289
LINC02236	0.093343056	0.803151941	3.105058344	2.66E-33	6.12E-32
AC074132.1	0.025559722	0.727084288	4.830178558	2.07E-20	1.18E-19
LGALSL-DT	0.2373375	0.434503512	0.87242777	6.61E-07	1.11E-06
KTN1-AS1	0.979725	0.737203327	-0.410314272	1.49E-09	3.14E-09
LINC01630	0.001213889	0.017378004	3.839554083	2.32E-10	5.21E-10
AC027020.2	1.173741667	2.570468022	1.130916149	1.62E-07	2.88E-07
NRAV	12.31699444	14.57232699	0.242581016	0.000847995	0.001106212
XPC-AS1	0.461984722	1.097628835	1.24847324	4.04E-14	1.28E-13
AL096701.3	0.18755	0.675258041	1.848163651	1.76E-18	8.44E-18
AC104794.5	7.460623611	1.781631054	-2.066097617	8.15E-36	2.68E-34
AC113615.2	0.003883333	0.13175305	5.084396999	5.76E-13	1.64E-12
AC009065.5	0.567163889	1.097722736	0.952676118	1.28E-05	1.94E-05
AC024896.1	0.636141667	2.834608872	2.155729692	3.18E-20	1.80E-19
DAAM2-AS1	0.114027778	0.816009982	2.839201484	6.57E-19	3.28E-18
AC015922.3	31.26928056	19.80181756	-0.659113168	1.59E-11	3.95E-11
ZNF649-AS1	0.141523611	0.243006654	0.779953055	0.000512185	0.000680954
AC039056.2	3.618075	1.830013309	-0.983368174	4.61E-07	7.86E-07
AC105916.1	0.444695833	0.355456007	-0.32314787	3.78E-05	5.50E-05
AL390760.1	1.458361111	0.239230129	-2.607876992	3.85E-23	2.85E-22
AC015922.2	42.18824722	21.54515213	-0.969477865	2.39E-18	1.12E-17
AC015813.1	1.473147222	4.881033826	1.728285133	1.15E-17	5.10E-17
AC098484.4	0.396511111	1.116581331	1.493655141	7.85E-13	2.20E-12
AL121852.1	0.094247222	0.385349353	2.031644966	1.49E-12	4.08E-12
AL357033.4	3.525772222	5.274098706	0.580985298	1.99E-07	3.50E-07
AC104117.3	1.2362625	1.157036044	-0.0955513	0.023845175	0.027625189
AC106037.3	0.130830556	0.444110721	1.763219876	0.003302474	0.004106181
AC093297.2	11.68400556	16.90025453	0.532510025	7.80E-12	2.00E-11
AC106037.2	0.252715278	0.628456377	1.314299722	5.31E-06	8.34E-06
AC064807.2	11.06775417	4.361327172	-1.343523379	5.52E-23	3.99E-22
AC011476.3	1.317818056	3.097985767	1.233179318	1.51E-07	2.68E-07
AC011337.1	0.066563889	0.392128096	2.558513387	8.10E-29	1.06E-27
ENOX1-AS2	0.136829167	0.022407579	-2.61031713	2.88E-47	3.96E-45
UNQ6494	0.049533333	0.20267098	2.03266791	2.48E-16	9.69E-16
AC011476.2	0.061755556	0.250262292	2.018800098	9.17E-12	2.33E-11
AP001527.2	1.039891667	0.765908133	-0.441189976	0.000534736	0.000709773
AC127164.1	0.0466375	0.174934011	1.907248449	1.52E-08	2.94E-08
AC027514.2	0.379575	1.026909242	1.435851802	7.47E-08	1.36E-07
AL359513.1	2.355831944	1.762621996	-0.418513513	4.79E-09	9.67E-09
AC008759.2	0.333480556	0.774790203	1.216203068	3.19E-05	4.68E-05
LINC01936	3.922802778	1.664834935	-1.23650566	1.59E-25	1.50E-24
LINC02029	0.019522222	0.076415342	1.968745033	5.71E-09	1.15E-08
AC138932.4	0.407811111	1.183580037	1.53718428	2.05E-13	6.08E-13
AC008759.3	0.985956944	2.511848799	1.349153071	9.33E-12	2.37E-11
Z97353.2	0.117958333	0.327174492	1.471782929	1.91E-07	3.38E-07
AC073941.1	0.359205556	0.14636488	-1.295240242	1.77E-18	8.46E-18
AC069281.1	0.199661111	0.065674122	-1.604156447	5.00E-09	1.01E-08
AL591428.1	0.000365278	0.048767837	7.060792198	1.54E-14	5.09E-14
AC079354.2	0.005572222	0.030037523	2.430441154	2.67E-06	4.29E-06
AC027309.1	2.398531944	0.150748059	-3.991940321	3.78E-30	5.76E-29
AL359541.1	0.739780556	0.46077597	-0.683031899	1.26E-10	2.90E-10
ZEB2-AS1	0.098551389	0.421445471	2.096397872	4.42E-24	3.61E-23
AC009163.4	0.086801389	0.344119963	1.987121556	4.53E-10	9.97E-10
AC099811.3	1.274293056	0.828803697	-0.620594756	3.18E-10	7.07E-10
LINC02404	0.129333333	0.020314418	-2.670518232	4.12E-34	1.07E-32
AC105411.1	0.041747222	0.300596303	2.848075155	2.26E-33	5.24E-32
SNAP25-AS1	0.048384722	0.188014233	1.958218395	2.93E-20	1.66E-19
AL080276.2	0.056252778	0.168756007	1.584942616	1.92E-13	5.69E-13
PCAT18	0.094119444	0.039514787	-1.252100158	5.10E-15	1.76E-14
RRN3P2	0.072909722	0.234853235	1.687576355	1.16E-12	3.19E-12
LINC00652	0.645640278	0.176896303	-1.867826685	5.83E-33	1.27E-31
ADD3-AS1	0.125184722	0.262542514	1.068492555	8.93E-12	2.28E-11
AC069360.1	0.044130556	0.227463216	2.365783447	1.88E-18	8.95E-18
ACSL3-AS1	0.270752778	0.22607634	-0.260166124	0.004123094	0.005081322
IATPR	0.089943056	0.280581331	1.641335218	1.01E-09	2.17E-09
AL008730.1	0.142140278	0.624065065	2.134381028	8.19E-20	4.44E-19
AL162427.1	0.133148611	0.066722551	-0.99679103	6.29E-06	9.82E-06
AL162253.2	1.724106944	4.348839187	1.334781095	1.30E-10	2.99E-10
LINC01706	0.005576389	0.223522736	5.324946597	2.34E-27	2.67E-26
AL135999.1	0.059029167	0.329040111	2.478763583	1.24E-20	7.25E-20
LINC01874	14.24878056	2.489940481	-2.516655294	1.06E-22	7.52E-22
AC011461.1	0.187651389	0.88392366	2.235866808	3.78E-14	1.20E-13
AC069222.1	0.099584722	0.209297043	1.071555592	3.39E-06	5.41E-06
AL392086.3	0.003776389	0.036281701	3.264162833	1.65E-25	1.55E-24
AC023511.1	0.0956375	0.051287061	-0.898981518	3.05E-11	7.41E-11
AC138512.1	0.518493056	0.111682625	-2.214919913	6.75E-18	3.05E-17
AP002490.1	0.1014125	0.483372274	2.252899233	2.31E-23	1.75E-22
FOXD3-AS1	0.093170833	0.090200555	-0.046742094	1.50E-05	2.27E-05
AL157904.1	0.497931944	0.332498152	-0.582602253	0.000132669	0.000185191
CCND2-AS1	0.131309722	0.276231978	1.072906604	0.00386511	0.004776749
AP001099.1	0.060448611	0.331565619	2.455513321	1.56E-10	3.56E-10
AC011383.1	0.101305556	1.12831146	3.477380168	3.33E-24	2.76E-23
ELOA-AS1	0.423381944	0.8400122	0.988450535	1.15E-14	3.84E-14
AL121748.1	0.147306944	0.454362477	1.625018252	6.97E-13	1.96E-12
AC106801.1	0.030016667	0.123746211	2.043548668	1.05E-06	1.73E-06
AC090921.1	0.0913375	0.168638817	0.884657444	6.90E-06	1.07E-05
AC022400.2	0.042311111	0.133898891	1.662035534	6.69E-05	9.56E-05
AL450992.1	0.02625	0.049349908	0.91072996	0.000364465	0.000491007
AC005414.1	0.01025	0.134186506	3.710543789	1.54E-24	1.32E-23
AC129510.2	0.051888889	0.285872089	2.46187222	1.01E-08	1.99E-08
C14orf178	0.041151389	0.10258281	1.317775962	0.000746036	0.000978422
AL022157.1	0.847388889	1.071765989	0.338893823	0.036526335	0.04160941
PCED1B-AS1	0.862834722	6.126524214	2.827912676	1.27E-36	4.87E-35
AC022133.2	0.054552778	0.297261553	2.446008315	0.003645547	0.004516171
CARS1-AS1	0.011323611	0.069546026	2.618633968	8.77E-11	2.05E-10
AC068870.2	13.48655278	15.6661695	0.216130837	0.027824722	0.03204919
CU633906.1	0.048977778	0.030755638	-0.671276427	1.84E-05	2.75E-05
AC109809.1	0.026877778	0.172281701	2.680283701	1.62E-10	3.69E-10
AC106858.1	0.0540625	0.194887431	1.849940914	2.41E-05	3.56E-05
OGFRP1	1.110061111	1.388131608	0.322505254	0.000164318	0.000227422
MCM3AP-AS1	0.586716667	0.964902033	0.717718498	1.93E-06	3.14E-06
AC009812.4	2.219983333	3.359316451	0.59761886	5.35E-09	1.08E-08
AP001453.1	0.085083333	0.231423105	1.44358445	3.04E-08	5.74E-08
AC068768.1	0.269677778	0.625495933	1.213763861	1.46E-07	2.60E-07
SNHG6	37.30870833	76.0998939	1.028382029	5.22E-28	6.29E-27
LINC01293	0.059131944	0.218868762	1.888056435	2.06E-05	3.07E-05
AC004938.2	3.0241625	1.333439926	-1.181382833	4.37E-26	4.37E-25
LINC02542	0.277530556	0.965850277	1.799152947	8.40E-07	1.40E-06
LINC02477	0.087433333	0.064686876	-0.434710358	0.002046823	0.002588059
AC009570.1	1.08425	0.71942976	-0.591771699	5.05E-13	1.44E-12
AL451054.4	0.163101389	0.28194159	0.78962724	0.015347987	0.018058385
AC067750.1	0.895108333	0.691088355	-0.37319213	4.88E-05	7.05E-05
AL354928.1	0.636327778	0.339576155	-0.906034944	1.50E-13	4.49E-13
AC004882.3	0.124998611	0.263298706	1.074788367	0.000796276	0.001041675
AL049840.2	1.9379875	5.980551756	1.625719326	4.77E-13	1.37E-12
LINC02097	0.022956944	0.150911275	2.716698064	2.31E-19	1.20E-18
IQCA1-AS1	0.420780556	1.063115157	1.337157935	1.23E-07	2.19E-07
AC091185.1	0.530069444	2.740644177	2.370261748	1.89E-24	1.59E-23
LINC01397	0.035611111	0.306207763	3.104111505	1.70E-08	3.27E-08
AC124283.3	0.318729167	0.553760074	0.796929994	0.006523945	0.007915001
AL049840.3	0.496576389	0.963415157	0.956141955	1.44E-07	2.58E-07
AC015712.6	0.184997222	0.271832532	0.555214517	0.029368756	0.03375261
AC093675.1	8.336379167	5.800832902	-0.523160836	6.66E-12	1.71E-11
LINC00314	0.173645833	0.030507209	-2.508925696	6.18E-29	8.27E-28
Z97056.2	0.776038889	5.346196858	2.784312106	8.54E-16	3.18E-15
ZNF84-DT	0.057044444	0.049984473	-0.190606373	0.00901898	0.010805111
PTPRK-AS1	0.045613889	0.356843438	2.967746163	2.88E-12	7.69E-12
AP000654.1	0.041584722	0.201447135	2.276275787	5.74E-09	1.15E-08
AC007743.1	0.928833333	2.790815342	1.587195017	8.18E-15	2.77E-14
AC010624.1	0.477961111	0.302766728	-0.658686566	3.15E-11	7.64E-11
FBXO30-DT	2.536131944	1.64737024	-0.622464973	1.33E-20	7.75E-20
AC139887.1	0.852868056	2.040260444	1.258358858	6.93E-11	1.64E-10
CD44-AS1	0.213238889	0.913148614	2.098379106	7.37E-11	1.73E-10
MAN1B1-DT	6.659019444	5.34424732	-0.317322979	0.000378263	0.000508818
AC005899.1	0.083601389	0.598043438	2.838651461	1.03E-19	5.52E-19
TBL1XR1-AS1	0.027983333	0.304025323	3.441551767	2.45E-09	5.04E-09
AP001999.3	0.083284722	0.053540296	-0.637426763	8.87E-08	1.61E-07
AP005131.1	0.044491667	0.39804122	3.161310791	2.70E-15	9.58E-15
AC087672.2	0.119240278	0.436303512	1.871460445	1.53E-20	8.82E-20
LINC02391	0.907406944	1.889043623	1.057834412	1.81E-06	2.95E-06
LINP1	0.110640278	1.231344917	3.476286349	1.08E-34	3.13E-33
DLX6-AS1	0.035818056	0.143286322	2.000141968	5.83E-21	3.53E-20
AC012313.1	6.647181944	5.102102773	-0.381650884	1.05E-06	1.74E-06
LINC01252	0.246233333	0.639704067	1.377378577	1.80E-09	3.75E-09
AP001999.2	1.000793056	0.003090018	-8.3393125	2.62E-64	1.77E-61
AC007271.1	0.043169444	0.116698706	1.434706133	0.00293979	0.003671819
AC068888.2	0.059947222	0.233518115	1.961769658	6.52E-06	1.02E-05
LINC02801	0.010290278	0.024404991	1.245894278	0.000248548	0.000340045
MCF2L-AS1	6.825526389	1.341307948	-2.347299811	1.65E-36	6.20E-35
AC012184.4	0.025554167	0.109930869	2.104966104	1.51E-06	2.47E-06
AL049779.4	0.680326389	0.600651201	-0.17969959	0.02187436	0.025414769
AC136489.1	0.048494444	0.220918484	2.187622749	3.78E-14	1.20E-13
LIF-AS1	0.048156944	0.324538632	2.752574462	1.04E-08	2.04E-08
AL392172.1	0.033594444	0.126148059	1.908823432	4.13E-15	1.44E-14
CPNE8-AS1	4.543438889	5.956918299	0.390781498	1.62E-05	2.43E-05
LINC01960	0.106595833	0.227410351	1.093146877	6.04E-11	1.43E-10
AC023494.1	1.404705556	2.918548429	1.054983253	1.16E-11	2.92E-11
Z98749.1	0.049915278	0.239420518	2.261993432	0.000931958	0.00121251
AC068792.1	0.686906944	1.771507024	1.366790611	1.82E-23	1.39E-22
MHENCR	8.596331944	14.84584455	0.788266069	1.55E-06	2.53E-06
AF131215.6	3.390865278	2.829028466	-0.261346773	1.58E-05	2.37E-05
AC124852.1	0.236266667	0.121805176	-0.955840667	4.05E-17	1.70E-16
AL158817.1	0.361223611	0.017316266	-4.38269241	2.86E-38	1.42E-36
AC091563.1	37.65991667	18.16820998	-1.051613522	2.33E-27	2.65E-26
LINC01886	0.578555556	3.477653235	2.58758668	2.37E-15	8.46E-15
MKLN1-AS	4.625970833	2.613930129	-0.823535592	1.28E-09	2.71E-09
AC004253.1	0.431543056	2.491990203	2.529721986	1.58E-23	1.21E-22
LINC02812	0.110111111	0.351458965	1.674396199	1.56E-09	3.28E-09
AC010319.3	0.321006944	1.215943993	1.921400366	3.09E-23	2.31E-22
AC103591.4	2.167726389	3.677475046	0.762532881	6.35E-13	1.79E-12
AC025271.4	2.586077778	0.543504067	-2.250402931	5.70E-36	1.91E-34
AC007879.1	0.034841667	0.124798891	1.840719571	3.96E-05	5.76E-05
AC023906.4	0.076436111	0.147191128	0.945364426	0.032332878	0.037033549
AC055764.2	0.470359722	0.623953235	0.407673378	0.021348883	0.024833725
AP001372.1	0.392686111	0.684366543	0.80139266	1.13E-07	2.04E-07
AL020993.1	0.090031944	0.378054529	2.070085453	1.27E-08	2.48E-08
AC010896.1	3.246029167	0.878277819	-1.885926689	4.59E-34	1.18E-32
XXYLT1-AS2	0.203459722	0.596700185	1.552263003	4.50E-09	9.11E-09
AL157893.2	0.919093056	1.443750092	0.651538196	1.84E-05	2.76E-05
AL391422.4	4.200384722	10.90423715	1.376295466	4.09E-27	4.55E-26
LINC01871	1.385920833	7.431108503	2.422732584	2.84E-30	4.40E-29
AL117332.1	1.069263889	1.457767652	0.447142846	0.000229216	0.000314328
AL591043.2	0.251205556	0.163036784	-0.623670874	1.50E-06	2.45E-06
AL807757.2	0.209216667	0.693386137	1.728661208	8.54E-10	1.84E-09
RERG-IT1	0.698076389	3.692500185	2.403141172	1.52E-16	6.08E-16
AC087392.4	0.153541667	0.473717745	1.625397501	1.51E-11	3.76E-11
AL121809.1	0.064815278	0.021171904	-1.614182905	1.46E-11	3.64E-11
AC092171.3	1.489309722	1.97522939	0.407376395	0.006893164	0.008342263
AL591721.1	0.228641667	0.505236784	1.14387134	0.001299486	0.001670687
AL731559.1	0.007518056	0.159013678	4.402647485	2.04E-13	6.04E-13
AC011374.1	0.085577778	0.334490758	1.966658227	3.64E-15	1.27E-14
AC007038.1	1.124836111	3.050549538	1.439354343	7.13E-16	2.68E-15
AL035411.3	0.607816667	0.376691497	-0.690252766	2.38E-12	6.39E-12
AL110505.1	0.501252778	0.03057634	-4.03505069	3.19E-50	6.11E-48
AC078925.1	0.056788889	0.014813309	-1.938714769	4.68E-12	1.23E-11
Z72006.1	0.0645125	0.015351201	-2.071227151	3.71E-26	3.74E-25
JAZF1-AS1	0.061391667	0.146658041	1.256341428	3.14E-16	1.21E-15
AL121933.2	0.966573611	4.161154713	2.106032417	1.56E-25	1.47E-24
AC010619.2	0.025590278	0.090616821	1.824183067	1.00E-10	2.32E-10
AL133243.1	0.125290278	0.398342144	1.668733654	9.98E-08	1.80E-07
LNCSRLR	0.869175	4.564365065	2.392695601	4.16E-26	4.18E-25
AC104825.1	6.663568056	5.142773937	-0.373748148	4.21E-07	7.20E-07
AC004921.1	0.414408333	2.159595194	2.381635992	8.60E-35	2.52E-33
AC040168.1	0.068919444	0.066667652	-0.047924144	8.23E-07	1.38E-06
LINC02412	0.056679167	0.13420536	1.243551845	0.003999437	0.004935142
LINC02180	0.027561111	0.022173937	-0.313769096	1.55E-15	5.64E-15
AC105020.5	0.845993056	3.119936599	1.882798986	6.82E-24	5.45E-23
LINC02613	0.385359722	0.12843512	-1.585166033	6.99E-28	8.28E-27
AC104211.1	2.370315278	4.71185841	0.991217221	0.002446161	0.003074894
AC012354.1	0.05705	0.024573013	-1.215152127	7.09E-11	1.67E-10
NNT-AS1	13.89383194	9.037811275	-0.620399216	7.46E-15	2.54E-14
AC078852.1	0.040436111	0.287928651	2.831995193	1.53E-07	2.71E-07
AL390198.1	0.923373611	0.656218115	-0.492739083	3.14E-07	5.43E-07
AC095055.1	1.795870833	2.239057671	0.318208099	0.030006948	0.034463581
LINC01615	0.118140278	1.63019464	3.786471413	2.23E-33	5.22E-32
CAVIN2-AS1	0.043351389	0.144730499	1.739218853	0.004964466	0.006085029
AL031686.1	0.130156944	0.092007209	-0.50043348	3.65E-06	5.80E-06
AL122017.1	0.025616667	0.095278189	1.895063225	4.35E-05	6.31E-05
AL121987.2	0.195005556	0.709469501	1.86322544	6.96E-22	4.60E-21
DLGAP4-AS1	0.556648611	0.989525693	0.829970265	8.32E-08	1.51E-07
AC010857.1	0.267229167	0.609136229	1.188687434	9.39E-06	1.45E-05
AC068790.7	0.344459722	1.20364159	1.804998659	7.93E-16	2.97E-15
LINC01235	1.420916667	11.69858022	3.041439599	1.46E-27	1.69E-26
ATXN1-AS1	3.2672125	4.340926617	0.409942743	0.022979796	0.026656926
AP001471.1	0.075288889	0.282601848	1.908262029	6.98E-08	1.28E-07
AC106796.1	0.606673611	0.375696118	-0.691354349	1.34E-08	2.60E-08
LINC00174	1.142023611	3.264675601	1.515347165	1.53E-19	8.08E-19
AC099782.1	0.065218056	0.059833272	-0.124323476	0.003742605	0.004631848
AC012613.1	0.017479167	0.475111091	4.764556574	1.21E-25	1.15E-24
LINC01558	1.909108333	1.184967283	-0.688051745	1.98E-21	1.26E-20
AC109642.1	0.233966667	0.137510721	-0.766758902	2.20E-08	4.20E-08
AC006557.1	0.050906944	0.263010536	2.369186215	7.48E-19	3.70E-18
AC119674.1	0.048623611	0.219656377	2.175519438	1.07E-17	4.76E-17
C10orf71-AS1	0.293811111	0.074070425	-1.987919433	2.36E-35	7.47E-34
AC020910.2	0.037056944	0.286802218	2.952240349	1.37E-08	2.65E-08
LINC02528	0.043438889	0.913398891	4.394185932	7.00E-23	5.06E-22
AL589745.1	0.7876	2.19261146	1.477115167	6.79E-09	1.35E-08
LINGO1-AS1	0.008236111	0.042479113	2.366718435	1.63E-09	3.42E-09
AC092296.4	1.918468056	0.74890536	-1.357099422	3.67E-06	5.83E-06
AC104024.2	0.111790278	0.09204159	-0.280436919	4.98E-09	1.01E-08
PKD1P6-NPIPP1	0.102859722	0.355913678	1.790849216	8.13E-19	4.01E-18
LINC02776	0.613379167	0.483665065	-0.342770831	0.000310259	0.000420683
LINC02804	0.125223611	0.554178928	2.145845244	4.98E-23	3.64E-22
AC069213.1	0.265845833	0.394197412	0.568328451	0.00091856	0.001195784
AC093904.2	1.521009722	0.185965804	-3.031920111	5.14E-53	1.56E-50
GSEC	1.986309722	1.662933641	-0.256359998	0.004328241	0.005326694
AC016705.1	0.058152778	0.131861368	1.181101941	0.024368205	0.028200651
KIAA1671-AS1	0.548080556	0.480195379	-0.190766432	1.48E-06	2.43E-06
FAM66A	0.668523611	0.338434011	-0.982103955	9.69E-10	2.08E-09
AC093904.3	0.039319444	0.034583364	-0.185164722	1.48E-06	2.42E-06
AC125437.3	0.005730556	0.079302773	3.790624393	0.000239295	0.00032764
AC007333.2	0.330515278	0.058922366	-2.487829693	2.77E-51	6.99E-49
LINC00892	0.301091667	0.79721183	1.40476034	2.58E-17	1.11E-16
AC051619.10	0.043358333	0.149322551	1.784050852	2.37E-08	4.49E-08
AC092944.1	0.887384722	0.587987246	-0.593774853	7.35E-14	2.27E-13
MUC12-AS1	0.180077778	1.187993161	2.721834467	1.57E-21	1.01E-20
AC090515.2	2.424544444	1.329668392	-0.866647206	3.68E-08	6.89E-08
AC009102.2	0.241763889	0.063068207	-1.938613948	3.40E-17	1.44E-16
AC007938.3	0.916490278	0.853809057	-0.10220611	0.0024169	0.003041151
AC099552.1	0.597072222	0.029843993	-4.32239299	2.63E-17	1.12E-16
AC128707.1	0.3523	0.0528061	-2.73802798	4.56E-22	3.07E-21
AC007529.2	0.045958333	0.166967468	1.861168647	6.56E-10	1.42E-09
AC027097.2	0.586893056	1.386772089	1.240561163	2.54E-31	4.41E-30
AC100805.1	0.021952778	0.049069131	1.160412227	0.006211842	0.007548827
LINC01094	0.574318056	4.015239187	2.805564108	4.01E-36	1.40E-34
AL023882.1	0.491888889	1.351285767	1.457928433	3.24E-13	9.42E-13
AJ011932.1	0.973404167	0.684379667	-0.508242052	3.00E-11	7.29E-11
LINC00635	0.149995833	0.101874492	-0.558129564	7.74E-11	1.81E-10
AC080162.1	0.679620833	1.682740111	1.308010395	1.45E-11	3.63E-11
AC007387.2	0.006313889	0.146944917	4.540602771	5.34E-25	4.76E-24
MIR4432HG	0.008713889	0.034428835	1.982228762	5.58E-07	9.45E-07
AC137494.1	0.130769444	0.089233826	-0.551362873	3.28E-15	1.15E-14
AC021087.3	0.575048611	1.010685582	0.813578431	3.53E-06	5.61E-06
AC074044.1	0.194434722	0.14465305	-0.426689137	1.04E-05	1.60E-05
AC079313.2	0.0733375	0.248723845	1.761921831	3.62E-14	1.16E-13
AC110992.1	0.009634722	0.179353235	4.218416882	7.84E-13	2.20E-12
AC068733.3	0.102818056	0.392108503	1.931159293	2.55E-20	1.45E-19
AC079148.1	0.895334722	1.511631608	0.755607549	1.27E-12	3.48E-12
LINC01474	0.209816667	0.882172643	2.07193174	5.24E-20	2.90E-19
AC099524.1	0.224463889	0.409120518	0.866042524	0.00831704	0.009996792
LINC02609	0.163488889	0.80677098	2.3029666	1.98E-30	3.09E-29
LINC00506	0.075873611	0.073733272	-0.041282428	2.00E-05	2.99E-05
AL356433.1	0.277359722	0.075725139	-1.872914077	6.75E-14	2.09E-13
LINC00311	0.032141667	0.130148244	2.017639201	0.000252981	0.000345734
AC091053.2	0.081631944	0.274902218	1.75171282	0.000556351	0.000737892
LINC01948	4.705323611	1.728628281	-1.444666279	6.13E-22	4.06E-21
AP002387.1	7.179316667	9.994331978	0.477263607	0.000218618	0.000300216
AC244250.4	0.022543056	0.05884732	1.384293633	0.006781477	0.008212739
AL606970.1	3.705901389	2.038392791	-0.862392412	5.54E-05	7.96E-05
AC244517.7	1.358109722	2.848968577	1.068839669	7.44E-06	1.16E-05
AC140912.1	0.021320833	0.116541035	2.450502297	5.72E-06	8.97E-06
TGFB2-AS1	0.108451389	0.068000185	-0.673437956	0.001049255	0.001360294
NAGPA-AS1	0.315023611	0.124890203	-1.33479965	2.39E-16	9.34E-16
STXBP5-AS1	0.1517875	0.337214972	1.151615606	5.28E-19	2.65E-18
TTLL11-IT1	0.3720875	0.111121257	-1.743507102	8.68E-21	5.15E-20
AC020763.1	0.055869444	0.171026987	1.614092612	4.74E-08	8.78E-08
CSNK1G2-AS1	0.035661111	0.243656192	2.772423328	1.44E-18	6.95E-18
AL021368.3	0.164958333	0.641080407	1.958403655	2.91E-10	6.48E-10
AC116609.2	0.1890875	0.153807763	-0.29792567	2.91E-05	4.28E-05
AL596325.2	0.927297222	2.718096673	1.55149303	1.64E-09	3.44E-09
LINC02885	0.103366667	0.039025323	-1.40528853	1.52E-16	6.08E-16
AC011297.1	7.247425	0.638368022	-3.505008209	4.65E-14	1.47E-13
AC005722.3	1.260494444	0.293222181	-2.103923612	1.31E-16	5.25E-16
LINC01719	0.705184722	0.522102403	-0.43366842	7.48E-11	1.76E-10
AL021368.2	0.555472222	1.095024584	0.979176587	2.00E-08	3.82E-08
FTX	1.522291667	2.639764695	0.794164534	9.92E-06	1.52E-05
Z95114.1	0.004276389	0.029970425	2.809074588	1.80E-12	4.89E-12
KIAA0087	0.121673611	0.352861183	1.536084427	7.38E-05	0.000105094
AL138690.1	0.011236111	0.071379113	2.667359173	5.49E-09	1.10E-08
AL354989.1	0.202722222	0.68417634	1.75486397	3.49E-12	9.23E-12
MIR124-1HG	0.011018056	0.027808872	1.335675608	0.005565351	0.006791301
AC005306.1	0.019284722	0.14021793	2.862140569	2.84E-14	9.17E-14
Z82185.1	1.551079167	1.016177634	-0.610119707	1.31E-53	4.12E-51
AC012640.2	5.178634722	3.681124584	-0.492425224	5.36E-08	9.89E-08
AC107068.1	1.742570833	2.106497043	0.273628589	0.003350676	0.004163176
C8orf37-AS1	0.322863889	0.301630869	-0.098142009	0.005479527	0.006689352
AL354726.1	0.067161111	0.253827542	1.918150614	0.003167607	0.003944487
AC004923.4	0.476743056	1.93229427	2.019030991	2.93E-24	2.44E-23
LBX2-AS1	8.078988889	22.35695841	1.468477276	7.37E-29	9.74E-28
AC022784.1	0.238870833	0.511562107	1.098678696	2.52E-12	6.76E-12
AC011477.1	5.056081944	6.467859704	0.35526854	0.001900468	0.002410617
AC087741.1	0.526465278	1.976436599	1.908491388	1.12E-14	3.77E-14
AC084876.1	0.12305	0.785381331	2.674148647	2.88E-21	1.79E-20
AL161935.1	0.067504167	0.435013678	2.688012305	6.46E-33	1.39E-31
AC025754.1	0.098591667	0.26389427	1.42042241	4.37E-07	7.47E-07
AC008608.2	5.8173625	9.763646026	0.747054786	6.54E-09	1.31E-08
AL161665.2	0.685366667	0.342351201	-1.001398951	6.21E-16	2.35E-15
AC090515.6	0.092731944	0.054370795	-0.770234488	0.001383182	0.001774664
AC068282.2	0.3802875	0.525886691	0.467661468	0.032134303	0.036820468
CU634019.5	0.055654167	0.117658226	1.080040576	7.64E-06	1.19E-05
SLC7A14-AS1	0.041665278	0.033086506	-0.33260263	1.55E-16	6.18E-16
U91328.1	6.529873611	3.936593161	-0.730107447	1.46E-12	3.99E-12
STX17-AS1	0.731306944	0.553451201	-0.402020944	2.63E-08	4.98E-08
LINC02343	3.845615278	0.133615712	-4.847052873	1.22E-45	1.55E-43
AC004485.1	4.317011111	1.812454713	-1.252087858	8.23E-07	1.38E-06
AC024588.1	0.168648611	0.351060259	1.05769825	0.000428517	0.000574487
AC036108.2	0.050577778	0.325335305	2.685351834	1.80E-17	7.82E-17
AP003778.1	0.662697222	0.634871719	-0.061884759	0.030821182	0.035375681
AP000808.1	0.363320833	0.593108503	0.70705196	1.70E-05	2.55E-05
LINC02126	0.065169444	0.153441959	1.235425446	0.006204228	0.007540616
AC078909.2	0.1416125	0.51353586	1.858516405	7.46E-07	1.25E-06
AC022007.1	1.305141667	0.973388725	-0.423118445	2.25E-08	4.29E-08
AC073326.1	0.129797222	0.431384843	1.732715978	1.13E-06	1.87E-06
AC010333.1	0.366619444	0.903287616	1.300902125	0.007034598	0.008507585
AC130814.1	0.063108333	0.182124399	1.529021786	8.40E-06	1.30E-05
AC036108.3	0.346322222	0.814292976	1.233432995	9.78E-19	4.80E-18
AC012073.1	0.682348611	1.254500739	0.878532417	3.78E-12	9.96E-12
LINC01521	3.268331944	2.064864695	-0.662507268	1.05E-06	1.74E-06
AC093627.5	4.454240278	3.547731423	-0.328282588	0.000142706	0.000198666
LINC02705	0.051586111	0.544175231	3.399016695	5.71E-20	3.14E-19
AC090857.2	0.0769875	0.007669501	-3.327419617	2.99E-33	6.82E-32
AC096642.1	0.213098611	0.928617006	2.123562511	9.07E-22	5.92E-21
TMEM220-AS1	1.093636111	0.873668207	-0.323975389	1.30E-06	2.14E-06
AC073840.1	0.020490278	0.077857671	1.925899646	2.13E-14	6.97E-14
AC099329.1	0.054558333	0.02065305	-1.401444728	3.05E-19	1.57E-18
AC026746.1	0.002147222	0.031847505	3.890636923	4.90E-12	1.28E-11
AC008080.1	0.0578	0.297793161	2.365169223	3.83E-13	1.11E-12
AC090469.1	0.211911111	0.139938078	-0.598670656	9.48E-07	1.58E-06
AP002762.3	0.013677778	0.099857671	2.868039403	1.53E-05	2.30E-05
ZRANB2-AS1	0.803623611	0.453070795	-0.826783455	6.92E-12	1.78E-11
LINC01703	0.537993056	0.940657671	0.806082235	6.99E-07	1.18E-06
AC123912.4	4.943090278	4.52373549	-0.12789868	0.000560651	0.000743483
AL445070.1	0.339963889	0.100799815	-1.753888518	1.48E-11	3.69E-11
TMEM72-AS1	1.268441667	0.410203142	-1.628646725	1.58E-18	7.59E-18
AC084781.1	0.797593056	0.696431978	-0.1956704	0.015099126	0.017779826
MAP3K5-AS1	0.2709125	0.641919593	1.244565636	6.54E-08	1.20E-07
AL356094.2	0.185893056	0.901745656	2.278247692	3.03E-16	1.17E-15
AC079340.1	0.192109722	0.026123105	-2.878532221	2.26E-18	1.06E-17
AC093582.1	0.275266667	0.577023845	1.06780102	9.30E-07	1.55E-06
AC100827.4	0.020520833	0.10022366	2.288061903	2.34E-13	6.90E-13
AC005324.4	0.075686111	0.283287431	1.904166106	3.15E-11	7.63E-11
AL583722.2	0.017583333	0.169391128	3.268077812	1.55E-14	5.14E-14
AC023794.5	0.061330556	0.121347874	0.984470912	0.002888711	0.003611094
AC008735.2	1.422151389	8.485072643	2.576851962	4.91E-22	3.30E-21
AC005912.2	0.0261625	0.249237893	3.251951113	3.37E-17	1.43E-16
IRF2-DT	6.216268056	4.252371349	-0.547781127	2.51E-06	4.05E-06
AL157786.1	0.339216667	0.574426617	0.759915546	5.89E-05	8.46E-05
AC108479.1	1.0239625	1.861451201	0.862264915	8.84E-06	1.36E-05
LINC01933	0.038819444	0.102485028	1.400561782	2.41E-05	3.56E-05
AL583722.3	0.029159722	0.121778189	2.062206876	2.07E-07	3.64E-07
AC009097.2	0.320409722	0.798236599	1.316898503	0.009410414	0.011257222
AC018802.1	0.077516667	0.069599261	-0.155434554	0.003735927	0.004624883
KCCAT198	0.796088889	7.839976525	3.299847903	8.70E-29	1.14E-27
AC008735.3	0.080669444	0.245654713	1.606537696	2.40E-09	4.95E-09
AL139021.2	0.375633333	0.585543623	0.640451563	0.028177432	0.032442722
PURPL	0.111620833	0.919956932	3.04296	8.29E-08	1.51E-07
AC024270.1	0.101919444	0.445981516	2.129554598	1.39E-08	2.70E-08
AL353138.1	0.860775	1.881700555	1.12832898	1.24E-06	2.04E-06
AL031056.1	0.014645833	0.040028466	1.450536038	1.00E-07	1.81E-07
AC131097.2	0.806779167	0.279715896	-1.528211584	1.99E-20	1.14E-19
PDC-AS1	0.145625	0.360675046	1.308441562	5.18E-11	1.23E-10
AC073517.1	0.227669444	0.567151017	1.316792256	1.81E-09	3.76E-09
AC156455.1	0.699458333	6.057679113	3.114455134	1.52E-33	3.63E-32
LINC00641	4.192558333	6.183798891	0.560662544	0.001367895	0.001755818
RUVBL1-AS1	0.069901389	0.151914418	1.119865772	0.000656964	0.00086586
AC069503.3	0.281961111	0.09938817	-1.504350149	1.23E-12	3.38E-12
MED8-AS1	0.479633333	1.403672643	1.549202686	8.63E-16	3.21E-15
ETV7-AS1	0.271348611	0.963315527	1.827860895	2.55E-16	9.92E-16
AC012378.2	0.963593056	0.220674861	-2.126501705	1.41E-25	1.34E-24
AL354872.1	2.812095833	1.522239741	-0.885450171	5.21E-11	1.24E-10
MYCBP2-AS2	0.117136111	0.413168762	1.818545277	0.001721885	0.002196114
BTG3-AS1	1.167233333	0.456034381	-1.355878489	1.34E-29	1.94E-28
LINC02878	0.444948611	0.701665619	0.657144951	6.71E-05	9.59E-05
MIR600HG	3.019131944	1.947802773	-0.632286205	9.40E-13	2.62E-12
ERICH6-AS1	0.707111111	0.938144732	0.407873582	1.67E-06	2.72E-06
AL136295.7	4.307727778	7.248917006	0.750838388	2.66E-13	7.80E-13
UBR5-AS1	1.303231944	0.692986691	-0.911194321	5.44E-10	1.19E-09
AC020911.1	0.075377778	0.254124954	1.753326879	4.57E-10	1.01E-09
AC061975.7	0.217679167	0.174565065	-0.318438474	0.004556771	0.005598554
AC025284.1	0.034197222	0.02715915	-0.332440829	4.64E-05	6.71E-05
AC007619.1	0.606127778	1.376430314	1.183237706	6.66E-08	1.22E-07
AC009318.4	0.443576389	1.084500739	1.289776557	1.24E-06	2.04E-06
AC015977.1	0.049419444	2.760880037	5.8039056	1.30E-28	1.68E-27
AL359851.1	0.0058875	0.046261553	2.974086628	3.56E-13	1.03E-12
AL731769.2	0.014098611	0.028700739	1.025534857	0.000439808	0.000588817
AL031587.3	0.181997222	0.433618115	1.252508596	6.19E-12	1.60E-11
AC018521.5	3.702725	1.823580591	-1.021813445	1.17E-29	1.70E-28
SNHG29	67.30588333	103.3896519	0.619287272	1.28E-08	2.50E-08
AC022613.1	4.497418056	8.241944732	0.873887794	6.77E-07	1.14E-06
AL049780.2	1.120897222	0.863252311	-0.376799804	1.63E-05	2.45E-05
LUCAT1	0.097877778	2.925771719	4.901692052	4.31E-36	1.49E-34
LINC00842	0.011716667	0.029410906	1.327789025	0.000252512	0.000345254
AL136379.1	0.251759722	0.622992791	1.307167977	7.62E-07	1.28E-06
GORAB-AS1	0.088075	0.162085397	0.879949647	7.41E-06	1.15E-05
AC107071.1	0.154863889	0.504680037	1.704368245	1.52E-19	8.06E-19
SUCLG2-AS1	2.794833333	1.041483549	-1.424122201	4.04E-32	7.81E-31
C16orf97	0.016543056	0.007515712	-1.138244108	3.39E-14	1.09E-13
LINC02298	0.525397222	1.394581701	1.408351978	4.84E-18	2.22E-17
AC099518.4	0.0377875	0.058556007	0.631908114	0.004980851	0.006103413
LINC02158	0.278634722	0.482816451	0.793099783	0.00049256	0.000655853
AC136475.5	0.211594444	0.522542884	1.304247691	1.76E-09	3.67E-09
AC007431.1	0.037618056	0.171178743	2.186006375	0.002625401	0.003295032
AC018653.4	0.147675	0.790343623	2.420054428	1.46E-19	7.73E-19
AL356859.1	0.097255556	0.059678558	-0.704567982	1.29E-13	3.88E-13
LINC02060	0.041479167	0.109200924	1.396526251	8.95E-05	0.000126493
AL133297.1	0.533993056	0.746256192	0.482850017	0.002709823	0.00339518
NARF-IT1	0.282220833	1.359904991	2.268609466	1.32E-18	6.40E-18
LINC02771	0.035723611	0.066413124	0.894590437	0.011557497	0.013741689
GAS5	31.72182083	106.4501523	1.746630525	1.54E-32	3.18E-31
AC004801.6	0.677302778	1.314192421	0.95630371	1.03E-23	8.04E-23
AC087645.2	0.415576389	1.137087985	1.452158296	6.94E-18	3.13E-17
AL603832.1	0.445026389	1.341202218	1.591563982	1.10E-07	1.97E-07
AC022509.5	0.003897222	0.086348244	4.469648737	2.19E-19	1.14E-18
AC009163.7	2.174690278	1.771953974	-0.295468814	0.01311594	0.015525494
AL079307.1	0.004013889	0.014256377	1.828534815	9.83E-06	1.51E-05
AC092125.2	0.0024375	0.073025508	4.904926371	2.61E-24	2.18E-23
STRA6LP	0.009870833	0.017332348	0.812223275	0.009580274	0.011457305
DHDDS-AS1	0.314656944	0.802839926	1.351332582	2.21E-12	5.96E-12
LINC00316	0.085656944	0.239073013	1.480809165	3.63E-06	5.77E-06
AC007552.2	0.183731944	0.137809612	-0.414925966	0.032021178	0.036700395
LINC00501	1.028965278	1.998726063	0.957886456	7.08E-06	1.10E-05
AL606537.1	0.083883333	0.017004621	-2.302457334	1.76E-21	1.13E-20
AC027348.1	0.349241667	0.623325139	0.835759206	0.004230912	0.005211282
AC234031.1	0.054586111	0.180272458	1.723573178	9.14E-17	3.73E-16
AC022463.1	0.644597222	0.515542884	-0.322305533	4.10E-10	9.05E-10
CHRM3-AS1	1.262608333	1.082367652	-0.222216549	0.029505825	0.033905715
AL135978.1	0.067523611	0.239580222	1.827044848	3.10E-12	8.27E-12
AC093382.1	0.25775	0.515030499	0.998685441	0.001224881	0.001580075
AC004083.1	0.039872222	0.074583364	0.903469858	8.74E-05	0.000123649
GACAT2	0.180894444	6.272186137	5.115748368	7.57E-31	1.25E-29
FGF12-AS2	0.075754167	0.452196858	2.577553819	2.93E-17	1.25E-16
AC091946.1	0.043158333	0.479207763	3.472940223	4.71E-13	1.35E-12
AC127521.1	2.530601389	1.600604067	-0.660863798	2.92E-10	6.51E-10
AC106820.3	1.773640278	1.739408688	-0.028116493	0.021590237	0.025097903
AC044849.1	0.127765278	0.484986506	1.924448794	1.20E-15	4.39E-15
AC002091.1	0.723852778	2.616019224	1.853604936	2.94E-24	2.45E-23
F11-AS1	0.387851389	0.056776895	-2.772128118	7.15E-36	2.38E-34
AC135050.1	0.122513889	0.267958595	1.129064783	2.86E-17	1.22E-16
AC092119.2	0.450948611	1.984742329	2.137916778	2.56E-16	9.95E-16
AL109614.1	0.903680556	1.693470055	0.906097691	0.020175862	0.023518924
AC092119.3	0.531118056	0.221064325	-1.264566349	4.51E-14	1.43E-13
HMGA1P4	1.043948611	2.26808207	1.119422149	2.83E-06	4.54E-06
AL162586.2	0.107759722	0.667432163	2.630803173	9.98E-19	4.89E-18
FOXCUT	5.595759722	0.513989649	-3.444522805	1.37E-39	8.47E-38
AC087894.3	0.013215278	0.069050647	2.385448182	0.011795772	0.014017426
AL391845.1	0.166058333	0.068138817	-1.285141318	1.42E-13	4.28E-13
AC104435.2	0.02425	0.121139741	2.320615582	7.38E-06	1.15E-05
AC011379.1	0.086047222	0.36805342	2.09671465	0.000422847	0.000567318
Z95115.2	0.205322222	0.138595564	-0.5670087	1.77E-09	3.70E-09
AL049795.1	0.04605	0.210193346	2.190443935	4.74E-14	1.50E-13
AC116036.2	3.507141667	1.245444917	-1.493634492	3.05E-30	4.71E-29
AL354950.3	0.039759722	0.111674122	1.489915329	0.004378333	0.005386259
AC015795.1	0.070106944	0.1447122	1.045557287	0.002099782	0.002652356
AC103974.1	1.773198611	1.033768022	-0.778441657	2.75E-14	8.90E-14
AC112250.2	0.105645833	0.271053974	1.359344291	0.002584895	0.003244657
TNS1-AS1	1.527788889	2.810998521	0.87963749	5.62E-06	8.82E-06
FAM245B	4.521122222	0.833133826	-2.44006076	9.92E-30	1.44E-28
AL358933.1	0.2904625	0.094282255	-1.623293746	4.02E-11	9.64E-11
AP003100.2	0.028804167	0.073918299	1.359654047	5.17E-05	7.46E-05
AC110296.1	0.025002778	0.625683549	4.645272881	0.0001725	0.000238521
DPP4-DT	0.161091667	0.359838262	1.159466735	6.23E-05	8.93E-05
AL049649.1	0.021008333	0.06304658	1.58545641	4.13E-07	7.07E-07
LINC01704	0.046340278	0.442189279	3.25432545	6.40E-33	1.38E-31
PIK3CD-AS2	6.031613889	8.8513878	0.553359594	0.000206738	0.000284346
AC253576.2	0.664390278	1.587814787	1.25693977	3.79E-06	6.01E-06
PRKX-AS1	0.037051389	0.228845841	2.626776544	3.61E-05	5.27E-05
AC007546.1	0.540798611	1.796251941	1.731826364	1.10E-12	3.04E-12
LINC01010	0.152406944	0.253628651	0.734789085	0.000109774	0.00015421
AL359764.3	0.0247375	0.016311645	-0.600797416	9.96E-06	1.53E-05
LINC02310	0.025247222	0.83098854	5.040632009	2.75E-28	3.44E-27
AC007406.1	1.244166667	3.93360573	1.660672602	7.77E-06	1.20E-05
AC010329.1	1.240031944	0.069567283	-4.155824504	8.94E-43	8.56E-41
AC126177.3	0.266144444	0.243296858	-0.129491764	7.52E-08	1.37E-07
AP000553.9	0.107433333	0.294029945	1.452521402	3.72E-06	5.90E-06
AC124242.1	1.264266667	0.852757856	-0.568092752	5.50E-13	1.57E-12
AC104564.5	0.146675	0.66810573	2.18745344	3.41E-17	1.44E-16
AC055872.2	0.122615278	0.102683364	-0.255936281	5.77E-08	1.06E-07
AC110611.2	2.083409722	3.139338447	0.591513985	3.88E-05	5.65E-05
AL137779.2	2.754801389	2.058156007	-0.420595967	2.68E-06	4.31E-06
LINC02406	0.198869444	0.05217597	-1.930364195	5.88E-21	3.56E-20
LINC02487	0.184370833	0.654077449	1.826851029	2.49E-21	1.56E-20
AL121888.1	0.031502778	0.100555638	1.67444302	0.000261186	0.000356449
HOXA-AS3	0.580690278	0.432721257	-0.424330887	4.91E-06	7.73E-06
AL031666.3	0.081498611	0.325780961	1.999054916	0.000210271	0.000289024
SNHG1	6.942936111	22.98694935	1.727197215	9.51E-32	1.75E-30
MAILR	2.280533333	1.548060074	-0.5589098	1.36E-17	5.97E-17
AP003327.2	0.133102778	0.132879482	-0.002422321	1.74E-14	5.73E-14
LINC02036	0.103244444	0.582207394	2.495469008	2.64E-22	1.81E-21
BCAR3-AS1	3.408958333	5.095334381	0.57984586	0.014350179	0.016938673
AC026471.5	0.023816667	0.140697967	2.562558064	1.69E-09	3.53E-09
LINC01934	0.035538889	0.265567283	2.90160694	6.13E-26	6.02E-25
AC021683.1	0.495711111	1.420811275	1.519143434	4.35E-08	8.10E-08
AC026992.2	4.283172222	1.674604067	-1.354859654	1.72E-24	1.46E-23
AL078604.2	0.106283333	1.057203882	3.314266342	2.94E-30	4.55E-29
LINC01929	0.120801389	1.600208688	3.727551116	4.68E-27	5.19E-26
AC021127.1	0.100058333	0.293203327	1.551060148	6.09E-08	1.12E-07
AC090246.1	2.377747222	1.849572643	-0.362403386	3.10E-07	5.37E-07
MIR497HG	0.191865278	0.495604991	1.369097068	4.85E-15	1.68E-14
AC132803.1	0.052536111	0.204109982	1.957965419	3.90E-08	7.29E-08
AC084880.3	0.320433333	4.222056007	3.719849579	1.38E-30	2.19E-29
LNCTAM34A	0.452591667	2.249948244	2.313609889	3.63E-36	1.27E-34
AL390755.3	0.120748611	0.593198891	2.296509306	2.47E-26	2.55E-25
AC087286.4	0.054793056	0.554257856	3.33849235	3.57E-16	1.37E-15
AC016383.1	0.069765278	0.016398336	-2.088959722	1.85E-15	6.67E-15
AC019205.1	0.439456944	0.724090018	0.720447239	4.95E-10	1.09E-09
AL391261.1	1.011390278	0.355947874	-1.506601925	1.33E-10	3.05E-10
LINC01785	0.696736111	0.109365619	-2.671453063	4.42E-28	5.38E-27
AC124067.2	0.263944444	0.67115268	1.346406702	1.79E-05	2.68E-05
MANEA-DT	0.541983333	1.095175416	1.014841574	1.59E-08	3.07E-08
AC092376.3	0.406198611	1.196562662	1.558638738	7.31E-15	2.49E-14
AL158166.1	0.625659722	1.790374677	1.516811399	4.40E-20	2.46E-19
PP7080	0.052509722	0.409940296	2.96475734	9.75E-23	6.92E-22
LINC02783	0.018394444	3.232195749	7.457100659	3.34E-36	1.18E-34
AP001180.4	0.007058333	0.154498336	4.45211993	1.77E-15	6.40E-15
U95743.1	0.064929167	0.394462292	2.602948797	3.42E-15	1.20E-14
AL360093.1	0.181958333	0.36334085	0.997715451	0.04187556	0.047469747
AC092376.2	0.512866667	1.605159335	1.646060799	1.36E-22	9.58E-22
PTENP1-AS	0.032151389	0.055095749	0.777059939	0.037989855	0.043226281
AC003093.1	0.0434125	0.864334381	4.315407138	7.64E-14	2.35E-13
AP001468.1	0.084134722	0.057980591	-0.537131269	0.003996795	0.004932573
AC060766.4	3.389069444	7.812833641	1.204956696	1.27E-23	9.80E-23
AC141930.1	0.054491667	0.104120333	0.934144304	0.019336453	0.022564318
AC112722.1	0.235386111	0.924866174	1.974215429	7.21E-17	2.97E-16
AC005264.1	0.039893056	0.687397043	4.106934111	3.25E-35	1.01E-33
AL356218.2	0.732251389	0.247637708	-1.564108013	4.91E-16	1.87E-15
MIR4422HG	0.028533333	0.208457116	2.869030424	4.08E-07	7.00E-07
AC006480.2	0.699630556	1.891569131	1.4349183	1.22E-10	2.81E-10
AC018645.3	9.515095833	13.10168521	0.461462299	4.34E-07	7.43E-07
AC127070.1	1.681415278	0.683086322	-1.299536278	4.12E-20	2.31E-19
AL662884.5	0.219804167	0.78415841	1.834926393	3.05E-15	1.08E-14
AC105114.2	0.009009722	0.067421996	2.903664813	7.24E-06	1.12E-05
AC079790.2	0.286501389	0.222884658	-0.362244819	5.04E-14	1.59E-13
AC067945.2	0.089980556	0.561556377	2.641745689	2.58E-21	1.62E-20
AP000708.1	0.013758333	0.02869427	1.060456951	0.017134555	0.020082656
TSPEAR-AS2	0.081418056	0.416026987	2.353256445	1.45E-06	2.38E-06
AP001207.3	2.028105556	0.078243623	-4.696015758	4.70E-48	7.14E-46
AC106882.1	0.018036111	0.089957301	2.318352078	0.000283348	0.000385382
AC008591.1	0.002847222	0.022849723	3.004549656	2.50E-06	4.03E-06
AC107220.1	0.645770833	0.007744177	-6.381766461	3.71E-37	1.65E-35
KIF26B-AS1	0.111580556	0.107517006	-0.053520776	0.000667477	0.000878794
AC025822.1	0.008608333	0.020047689	1.219630124	0.017170037	0.020121566
AL022318.1	0.0970375	0.038527172	-1.332666094	1.93E-05	2.88E-05
AC087468.2	0.0299	0.990041959	5.04927228	2.02E-38	1.04E-36
Z97192.1	0.005658333	0.06298281	3.476509043	2.01E-10	4.53E-10
AC125603.2	0.258069444	0.19946451	-0.371627259	0.000196977	0.000271387
AC006357.1	0.188859722	0.022802033	-3.050080672	1.61E-33	3.83E-32
BISPR	1.758306944	6.173207579	1.811833363	2.74E-32	5.42E-31
LINC00173	0.520327778	5.70528207	3.454805582	7.39E-28	8.73E-27
AC125611.4	0.032901389	0.111357301	1.758975762	0.010624835	0.012670396
CACTIN-AS1	0.134140278	0.426774307	1.669730829	4.96E-19	2.50E-18
LINC02229	0.079348611	0.005873937	-3.755805236	1.77E-33	4.20E-32
AC007881.4	0.443259722	1.947169686	2.135154433	5.43E-18	2.47E-17
AC006262.2	0.032580556	0.641115527	4.298501239	3.48E-18	1.61E-17
CR936218.2	0.068423611	0.168460444	1.29984372	0.005716141	0.006969514
LINC02614	0.316133333	0.964383734	1.609074155	9.70E-20	5.23E-19
AC024592.2	0.908622222	0.22971793	-1.983817125	1.76E-17	7.65E-17
AC087627.1	0.039026389	0.246814787	2.660906952	1.87E-18	8.92E-18
TTC28-AS1	2.207319444	3.352470425	0.602929173	2.60E-09	5.35E-09
AP003721.4	2.199251389	1.161170425	-0.921432791	2.86E-18	1.34E-17
AC003070.1	0.342759722	1.728451386	2.334210534	1.59E-21	1.02E-20
LINC00427	0.078518056	0.403736599	2.362318023	2.07E-11	5.08E-11
CU638689.4	0.08065	0.049902773	-0.692554558	0.007621807	0.009187474
AC092168.2	0.135873611	0.409640665	1.592093652	2.18E-05	3.24E-05
PABPC5-AS1	0.148551389	0.117103697	-0.343175473	0.00189257	0.002400944
AC109460.1	0.193455556	0.850480407	2.13627584	1.30E-18	6.32E-18
AFDN-DT	0.797331944	1.374389834	0.785538894	0.00755921	0.009114513
Z98885.3	0.1213375	0.479708318	1.983131963	1.62E-15	5.86E-15
AL121929.3	0.163351389	0.613255823	1.908510305	3.30E-24	2.73E-23
AL353759.1	0.403431944	0.555301848	0.460946875	7.98E-05	0.000113265
AL021937.1	0.108144444	0.22728207	1.071524324	1.03E-05	1.58E-05
AC007216.4	0.444601389	1.294410166	1.541710484	1.52E-14	5.05E-14
AC093575.1	0.436129167	0.080193161	-2.443204367	2.43E-38	1.23E-36
AL121929.2	0.184979167	0.587157486	1.666384716	7.48E-09	1.49E-08
LINC01664	0.031508333	0.127356007	2.015061665	2.92E-18	1.36E-17
AC115522.1	0.735859722	0.986886876	0.423453953	0.017678817	0.020693025
VIPR1-AS1	0.026305556	0.107173383	2.026507221	4.89E-11	1.16E-10
AC012254.1	0.260125	0.850354529	1.708859393	7.93E-08	1.44E-07
AC027796.1	0.228315278	0.710778743	1.638373135	8.71E-07	1.45E-06
AC116348.3	0.009905556	0.156439002	3.981218535	8.01E-13	2.24E-12
AC007671.1	0.102466667	0.172777079	0.753757179	0.00169692	0.002165527
ACAP2-IT1	0.562398611	1.420357671	1.336589335	2.43E-08	4.61E-08
AC021242.3	0.4811125	0.314191682	-0.614729296	6.86E-08	1.26E-07
L3MBTL2-AS1	0.3401625	0.649914787	0.934026469	7.65E-13	2.15E-12
AC091868.2	0.048331944	0.245873198	2.346865536	6.02E-05	8.63E-05
AC137932.3	0.231711111	1.102418484	2.250272851	1.84E-23	1.40E-22
AC104662.1	0.063770833	0.207272643	1.700561077	3.76E-06	5.97E-06
ECI2-DT	0.483526389	0.369845841	-0.386670576	6.12E-06	9.57E-06
AC006059.5	0.027941667	0.047336044	0.760521075	0.003193105	0.003974123
HOXB-AS4	2.134856944	2.013637708	-0.084335261	1.75E-07	3.09E-07
LINC02803	0.105313889	0.425067468	2.012996134	1.58E-17	6.89E-17
AP001178.4	0.052629167	0.344721811	2.711498128	4.04E-23	2.98E-22
AC137932.2	0.223875	1.186190388	2.405570249	4.11E-31	6.94E-30
AC117422.1	0.283256944	0.103333087	-1.454809052	7.81E-14	2.40E-13
EIPR1-IT1	1.091502778	0.21274732	-2.35910294	3.12E-17	1.32E-16
AC005776.2	0.207329167	0.992535675	2.259195872	4.40E-22	2.96E-21
AC010524.1	0.160970833	0.466528281	1.535165233	5.14E-05	7.43E-05
AC012360.1	0.427215278	0.33205305	-0.363549491	9.55E-08	1.73E-07
GSN-AS1	0.228304167	0.600287246	1.394695826	1.30E-05	1.97E-05
LINC00659	4.212629167	3.831202218	-0.136923747	0.03857313	0.043872951
AP000907.2	0.30775	1.308638817	2.088236208	1.15E-13	3.50E-13
AC002378.1	0.016013889	0.097203142	2.601679252	7.35E-12	1.88E-11
LINC01151	0.017841667	0.184710351	3.371942422	0.001025403	0.001329763
AL132639.2	1.1842125	0.686151756	-0.78732839	7.89E-16	2.95E-15
LINC01526	0.015734722	0.16270647	3.370248001	1.05E-12	2.92E-12
AC119396.2	0.554316667	1.343059519	1.27674095	8.85E-09	1.75E-08
STK4-AS1	0.550336111	0.465283364	-0.242203391	0.001699307	0.00216826
AP003110.1	1.846441667	0.596872458	-1.629253095	4.15E-10	9.16E-10
LINC01473	0.484598611	0.837468946	0.789245426	3.06E-05	4.48E-05
AL691403.1	0.200927778	0.045069871	-2.156441814	1.64E-42	1.52E-40
AL365295.1	0.127025	0.236511091	0.896795372	8.10E-11	1.90E-10
AC107993.1	0.114544444	0.548397227	2.259313789	3.41E-15	1.20E-14
LINC02121	10.60964306	0.041632902	-7.993436279	1.60E-81	1.41E-77
LINC02157	0.408869444	0.988499076	1.273599365	5.22E-06	8.21E-06
LINC01322	0.221811111	0.850367837	1.938755396	5.13E-14	1.61E-13
AGBL5-IT1	2.416009722	3.117327726	0.367683574	0.03151412	0.036138051
AC010883.3	0.182552778	0.356084104	0.96390441	3.04E-09	6.23E-09
LINC02640	1.149315278	1.904446026	0.728596792	0.000517784	0.000688087
UBE2Q1-AS1	0.234770833	1.199931978	2.353627532	1.77E-19	9.31E-19
AL135841.1	0.400591667	1.601707948	1.999406799	2.11E-14	6.92E-14
AC010883.2	0.021979167	0.226005545	3.362149578	3.72E-30	5.70E-29
AL392048.1	0.303075	0.567948614	0.906085553	0.000361547	0.00048715
LINC01127	3.614056944	15.76383974	2.124927845	6.97E-05	9.93E-05
AC120498.4	2.737090278	1.839086691	-0.573653533	1.55E-17	6.78E-17
LINC00499	0.001526389	0.018577634	3.605372297	8.00E-14	2.46E-13
AL078587.2	0.220679167	0.442494085	1.003707733	6.52E-05	9.32E-05
LINC02352	0.529895833	0.771278004	0.541542184	0.02347437	0.02720914
CRTC3-AS1	0.725288889	0.646581331	-0.165723895	0.026834447	0.030957146
AC046143.2	1.476136111	2.713030499	0.878079511	5.97E-10	1.30E-09
AC092295.2	3.711870833	1.958626617	-0.922304112	2.97E-23	2.22E-22
AC009974.1	0.440486111	1.70544695	1.952981443	1.40E-18	6.75E-18
AL139095.4	0.121770833	0.241518115	0.987962781	0.000631316	0.000833178
AP006545.1	0.098644444	0.454503512	2.203981735	9.21E-24	7.28E-23
AL138999.1	0.401801389	0.389691312	-0.044150782	2.22E-06	3.60E-06
AC005041.3	0.530625	1.875139372	1.821233276	1.24E-30	1.99E-29
AC104461.1	0.396218056	0.265702957	-0.576480339	1.76E-18	8.41E-18
MRGPRF-AS1	0.175866667	0.054539187	-1.689116972	4.74E-26	4.71E-25
AC018690.1	1.517388889	2.672281701	0.81648122	2.61E-13	7.65E-13
AL356740.3	1.037102778	0.370185767	-1.486237541	1.64E-16	6.53E-16
AC015961.1	0.1012125	0.3099122	1.61447207	1.17E-08	2.29E-08
AC116667.1	1.079479167	2.614499076	1.27619916	3.86E-13	1.11E-12
AL356740.2	0.734445833	0.485038447	-0.598556984	3.78E-12	9.97E-12
LINC00968	0.062366667	0.125549353	1.009407537	6.31E-11	1.49E-10
LCA10	0.100318056	0.038197597	-1.393027502	3.19E-18	1.48E-17
AC083973.1	0.041977778	0.06175915	0.557027095	0.032903504	0.037647969
EDRF1-DT	0.582148611	0.312751017	-0.896372918	2.46E-13	7.24E-13
AC104383.1	0.025379167	0.045878928	0.854186981	0.005057697	0.006194993
AL158212.1	0.206726389	0.491930314	1.250731399	6.73E-06	1.05E-05
AL118506.1	6.468955556	7.624278743	0.237068064	0.00072996	0.000958052
UBE2E1-AS1	0.350958333	0.187328835	-0.90572677	7.79E-10	1.68E-09
AC005391.1	0.172211111	0.494760074	1.522550854	0.005487909	0.006698656
AC004233.3	0.202947222	0.497628281	1.293963885	4.81E-08	8.91E-08
TTTY14	0.359645833	0.247703697	-0.53796149	0.000584746	0.000774503
LINC01237	0.213068056	0.637731054	1.581633822	6.33E-14	1.97E-13
AC004233.2	3.622877778	2.413623845	-0.585935281	0.000353096	0.000476347
AC091965.4	2.479833333	0.571820887	-2.116607938	2.12E-33	4.97E-32
LINC02611	0.158822222	1.173640111	2.885505391	1.88E-37	8.62E-36
LINC02033	0.081079167	0.217090573	1.420893913	1.14E-13	3.46E-13
AL133520.1	2.361098611	2.92516488	0.309059649	0.000113014	0.000158634
AC073316.2	0.777415278	2.744598891	1.819837957	3.94E-11	9.47E-11
CFAP44-AS1	0.047816667	0.110940481	1.214200413	0.018039547	0.021095636
AL122008.3	0.203884722	0.131415896	-0.633613874	1.09E-40	8.46E-39
LCMT1-AS1	0.7597625	0.359006654	-1.081537921	1.14E-15	4.22E-15
AL355870.2	0.149018056	0.081537893	-0.869944565	4.92E-08	9.11E-08
AC119403.1	0.175213889	0.264427542	0.59375531	0.00450007	0.005530433
AL512306.3	1.169515278	0.636081516	-0.87862714	3.95E-10	8.74E-10
AC068620.1	2.191338889	1.26830573	-0.788910059	8.56E-10	1.84E-09
AL133383.1	1.095238889	0.777735675	-0.493893757	1.24E-07	2.22E-07
AC010632.2	0.069904167	0.175683919	1.329531784	0.00266558	0.003342125
AL512306.2	0.359558333	1.088513494	1.59806154	6.95E-09	1.38E-08
LINC00578	0.152413889	0.336454344	1.142416371	3.93E-11	9.45E-11
WWTR1-AS1	1.310533333	0.997008133	-0.39447687	0.001303745	0.001675431
AL161669.1	0.625744444	3.469459704	2.471065528	2.20E-18	1.04E-17
AC120024.1	0.278461111	0.22174732	-0.328559193	3.17E-05	4.65E-05
AC109597.2	0.046343056	0.335324399	2.855132388	3.89E-12	1.02E-11
AL450263.1	1.146683333	0.716152311	-0.679128677	1.91E-13	5.66E-13
AL035420.3	1.807858333	0.76422939	-1.242203985	3.52E-20	1.97E-19
AC011298.1	0.050938889	0.042463586	-0.262541282	3.92E-32	7.58E-31
LINC02875	1.177475	1.632058595	0.470996426	6.31E-07	1.07E-06
AL121601.1	1.550198611	1.067778373	-0.537840831	1.80E-09	3.76E-09
AC007292.1	0.645544444	1.707225693	1.403065463	3.03E-16	1.17E-15
AL592429.2	0.292786111	0.20968281	-0.481638528	3.89E-12	1.03E-11
AC068189.1	0.027241667	0.155870055	2.516456919	2.07E-05	3.09E-05
AC091887.1	0.012744444	0.154847135	3.6029043	8.81E-11	2.06E-10
AL035420.2	0.082369444	0.233594824	1.503827146	3.36E-05	4.91E-05
AC025175.2	0.112138889	0.40226525	1.842860433	0.000117937	0.000165202
LINC00365	0.103415278	0.043172643	-1.260260004	1.98E-07	3.50E-07
U73169.1	0.180741667	0.907445102	2.327881235	1.96E-15	7.07E-15
KCNH1-IT1	0.253665278	0.058945656	-2.105468646	6.94E-21	4.16E-20
AC016597.1	0.022427778	0.083844547	1.90243028	4.06E-08	7.58E-08
AC018685.2	0.055784722	0.346967098	2.636856892	7.14E-05	0.000101653
AC110015.1	0.091629167	0.584324584	2.672891185	7.86E-18	3.53E-17
LINC02139	0.455936111	0.237950462	-0.938170422	1.61E-06	2.63E-06
AC006130.3	0.973891667	0.918995379	-0.083703692	0.003813216	0.004713937
AC073218.1	0.347729167	11.72410573	5.075369992	5.62E-33	1.22E-31
AL451123.2	0.022344444	0.162280037	2.860497456	2.94E-07	5.09E-07
AC018685.3	0.035925	0.442015342	3.621036383	2.95E-08	5.57E-08
LINC00313	0.010069444	0.097785028	3.279629496	2.15E-15	7.70E-15
AL109811.1	0.0369875	0.188782994	2.351619116	2.55E-19	1.32E-18
AC027801.1	0.724040278	1.088797412	0.588593682	0.006541703	0.007933268
LINC01154	0.068629167	0.175059335	1.35095025	3.36E-06	5.35E-06
AL139246.1	0.104865278	0.48527061	2.210252425	4.50E-08	8.36E-08
RNASEH1-AS1	5.3391375	3.533010721	-0.595708576	8.20E-10	1.77E-09
AP001350.1	0.062420833	0.221965989	1.830239111	9.01E-09	1.78E-08
PDE6B-AS1	0.010880556	0.123398706	3.50350314	7.74E-17	3.17E-16
AC243829.2	0.015076389	0.416419224	4.787673852	2.10E-22	1.45E-21
AC005618.1	0.73855	1.503670055	1.025720537	4.14E-05	6.01E-05
AC087289.1	0.042358333	0.252289279	2.574361171	3.05E-14	9.82E-14
AC113386.1	0.049229167	0.184949723	1.909547914	1.17E-07	2.10E-07
RBM5-AS1	0.175348611	0.331190943	0.917437216	0.000621036	0.000820472
AC108718.1	0.067254167	0.255325508	1.924642121	3.94E-11	9.47E-11
AC009154.2	0.146368056	0.264783734	0.855213774	0.00603724	0.007345767
AC025627.1	0.644172222	3.720682255	2.530048834	1.44E-13	4.32E-13
AL008727.1	0.015084722	0.071273198	2.240271524	8.32E-18	3.73E-17
DOCK9-DT	5.677531944	3.711971165	-0.613078415	9.87E-05	0.000139042
RNF216-IT1	0.079405556	0.526102403	2.728031786	1.98E-11	4.87E-11
AP001318.1	0.077883333	0.070040111	-0.153133263	0.003672858	0.004548725
AC112493.1	0.028376389	0.122208688	2.106583935	0.001523721	0.001949868
AL138689.1	0.356656944	1.147612015	1.686026008	2.28E-08	4.33E-08
AC008780.1	0.0330875	0.349018854	3.398946778	6.23E-13	1.76E-12
LINC02419	0.124673611	0.048674677	-1.356912835	1.18E-14	3.96E-14
AC079907.1	0.3716	1.175289464	1.661193717	6.38E-17	2.64E-16
AC073648.7	0.153080556	0.147827172	-0.050379568	0.009137202	0.010939306
AL008718.2	0.116576389	0.266247689	1.191493387	1.10E-10	2.55E-10
AL359313.1	0.010791667	0.125544177	3.540205523	4.62E-05	6.69E-05
AL008718.3	0.166580556	0.60939353	1.871154175	5.14E-11	1.22E-10
SMIM2-AS1	8.4762625	12.01044566	0.502789512	0.014042759	0.016582466
AC027449.1	0.550122222	0.359271165	-0.614679034	8.01E-07	1.34E-06
ODF2-AS1	0.097111111	0.349833641	1.848960753	2.85E-07	4.95E-07
AL354694.1	0.051543056	0.235487616	2.191801219	3.05E-11	7.41E-11
AC011824.2	0.170198611	0.057868022	-1.556381023	9.64E-24	7.59E-23
NGF-AS1	0.079120833	0.048419409	-0.708472166	4.61E-05	6.67E-05
AL590004.3	0.137054167	1.104571165	3.010668276	1.43E-18	6.91E-18
CFAP61-AS1	0.294370833	0.23232976	-0.34146077	8.09E-08	1.47E-07
SDAD1-AS1	0.011773611	0.075927542	2.689066416	7.83E-08	1.43E-07
AC025265.1	0.152280556	2.327885952	3.934216736	4.65E-34	1.19E-32
AC005954.1	0.102626389	0.545704436	2.410718025	8.84E-14	2.70E-13
SNHG3	3.305204167	7.050603697	1.0930074	7.19E-12	1.84E-11
AC009962.1	0.729234722	0.48271756	-0.595203947	8.44E-09	1.67E-08
AC103858.1	0.077638889	0.452221072	2.542176842	3.41E-14	1.09E-13
LINC02048	0.083234722	3.429587431	5.364705736	1.72E-36	6.43E-35
AC073429.2	0.027534722	0.010992052	-1.324791352	1.85E-16	7.31E-16
LINC01348	0.267502778	0.626909612	1.228703577	1.44E-05	2.18E-05
AL357153.2	0.032711111	0.146411275	2.162173993	9.29E-06	1.43E-05
AC026771.1	0.12615	0.408714787	1.695954235	1.49E-08	2.88E-08
AL139011.1	0.361759722	0.67333512	0.896292926	4.88E-09	9.86E-09
LINC01555	0.586861111	0.021000924	-4.804494385	3.90E-43	3.95E-41
LINC01476	0.030776389	0.096909612	1.6548158	1.17E-12	3.22E-12
FAM230C	0.246354167	0.025319593	-3.282407733	2.56E-27	2.90E-26
AL355499.1	0.361729167	0.09061719	-1.997053263	1.95E-25	1.83E-24
AC004862.1	0.057243056	0.009874307	-2.535349301	1.39E-24	1.19E-23
AC068790.4	0.435701389	1.477942699	1.762178719	4.83E-13	1.38E-12
AL121845.4	2.713668056	3.719020148	0.454678307	0.008852935	0.01061629
AC012443.2	0.2357125	0.913587246	1.954514242	3.29E-21	2.03E-20
AC104066.3	0.008534722	0.096240481	3.495227743	2.95E-10	6.57E-10
AP001994.3	0.187379167	0.012752865	-3.877067254	3.80E-55	1.34E-52
AC007370.2	0.010565278	0.041833272	1.985320135	1.30E-05	1.97E-05
AL132655.2	0.047336111	0.352473198	2.896500467	1.49E-11	3.71E-11
LINC02341	0.386197222	7.579347135	4.294663891	5.37E-07	9.11E-07
AP001994.2	1.130695833	0.308755083	-1.872676091	1.12E-16	4.52E-16
AC110792.2	0.016754167	0.2039061	3.605313099	0.000175654	0.000242734
AL008635.1	0.695369444	0.95937634	0.464317186	0.017967866	0.021014602
AC008543.5	0.030127778	0.07077634	1.232172897	0.019704729	0.02297885
AC116407.2	0.701026389	2.650298336	1.918614111	9.29E-25	8.09E-24
TMEM18-DT	0.134972222	0.094227357	-0.518444647	4.28E-05	6.21E-05
AC117500.2	0.106758333	0.714607763	2.742802899	9.40E-16	3.49E-15
AF131216.4	0.632720833	0.386250277	-0.712033131	1.31E-17	5.74E-17
AL355053.1	0.332851389	0.202195009	-0.7191308	1.14E-08	2.23E-08
AC232271.1	0.9945	2.792951571	1.489747282	3.65E-16	1.40E-15
AC006511.6	0.0365375	0.293937893	3.008061526	3.61E-29	4.95E-28
AC110792.3	1.245775	2.334109982	0.905829015	1.23E-09	2.61E-09
AL590434.1	0.816029167	0.210683919	-1.95354052	2.06E-26	2.13E-25
AC008467.1	0.085363889	0.371361553	2.121126653	2.17E-21	1.37E-20
AC093788.1	0.419318056	1.798599445	2.100757071	7.41E-21	4.43E-20
AL590282.2	0.216048611	0.575222736	1.412764743	0.000456172	0.000609967
AL121832.3	0.209845833	0.42351756	1.013091971	1.11E-07	2.00E-07
AC008269.1	0.3499125	0.497636229	0.508097318	0.024378932	0.028209358
FO393414.3	0.007831944	0.052528281	2.745651935	1.64E-05	2.47E-05
AL357497.1	0.073394444	0.400537893	2.448195967	3.38E-12	8.97E-12
KLF3-AS1	1.329209722	2.202265065	0.728419372	0.000301568	0.000409341
AC004943.3	0.074201389	0.202777634	1.450380438	7.57E-06	1.17E-05
AC016683.1	0.0227875	0.082555823	1.857127314	1.15E-05	1.75E-05
LINC02762	1.228756944	6.830275416	2.474744183	1.43E-32	2.96E-31
AC007998.3	1.251598611	2.790863216	1.156939455	2.71E-06	4.35E-06
AL121832.2	4.744130556	4.088229575	-0.214667499	0.000184775	0.000255014
AC012676.1	0.254408333	0.489751201	0.944903104	7.75E-15	2.63E-14
AC002456.1	0.159255556	0.384443623	1.271428347	3.71E-07	6.38E-07
AC124066.1	0.150080556	0.407737523	1.441903657	5.75E-09	1.15E-08
AC026356.1	3.156848611	4.941076525	0.646340323	2.30E-06	3.71E-06
AC010247.1	0.177231944	0.623702773	1.815220012	6.25E-25	5.52E-24
AL078605.1	0.321718056	0.286966728	-0.164913429	3.81E-05	5.55E-05
AC091544.5	0.037143056	0.220963401	2.572643023	7.46E-08	1.36E-07
AP005212.4	0.0340125	0.127981701	1.911800585	0.001830329	0.00232634
AP001626.1	1.409	1.186642514	-0.247786235	0.035864701	0.040887683
AC092436.3	0.027513889	0.423263216	3.943323143	6.25E-17	2.59E-16
AC090286.1	0.1498875	0.227130129	0.599639022	0.029284622	0.033664702
SEPTIN7-DT	2.507193056	1.830822736	-0.453580976	3.83E-10	8.49E-10
AC005486.1	0.208097222	0.165524954	-0.33020898	0.003078416	0.003837889
AL022326.1	0.040291667	0.190290018	2.239646499	0.002092277	0.002643255
AC234917.3	2.038836111	2.337718669	0.197355509	0.023845857	0.027625189
AC234917.2	0.01655	0.201367283	3.604926178	7.36E-14	2.27E-13
LINC02887	0.031172222	0.091027542	1.546042112	2.66E-06	4.27E-06
AC018761.3	0.148561111	0.590836599	1.991702685	4.33E-08	8.05E-08
AC095057.4	0.135869444	0.450384843	1.72893723	1.46E-12	3.99E-12
AL021918.5	0.394961111	0.392256007	-0.009915067	0.042852615	0.048502423
FABP6-AS1	0.007516667	0.233251201	4.955647675	1.47E-25	1.40E-24
AP002449.1	0.807218056	1.192116081	0.562494374	0.028637924	0.032947079
Z83843.1	1.677725	5.102530684	1.604706693	1.39E-13	4.18E-13
HMGA2-AS1	0.999265278	0.105436229	-3.244497045	7.53E-37	3.01E-35
AC073569.1	0.120151389	0.444130499	1.886130321	0.007280155	0.008791282
MAMDC2-AS1	0.448340278	0.288000555	-0.638522524	1.96E-18	9.31E-18
COL18A1-AS2	0.165845833	1.11255878	2.745966888	4.31E-05	6.24E-05
AL353803.2	1.199436111	0.402983734	-1.573562802	1.29E-11	3.23E-11
AC009268.2	0.7713875	0.68535841	-0.170597121	8.03E-05	0.000113938
TBX18-AS1	0.016083333	0.083108318	2.369426435	2.12E-08	4.04E-08
AC091729.1	0.069161111	0.2977	2.10582627	3.38E-13	9.81E-13
AL160254.1	0.155065278	0.033031054	-2.230980781	4.99E-28	6.04E-27
AL390208.1	0.184625	0.637455268	1.787726187	3.09E-12	8.24E-12
APOA1-AS	0.441381944	0.806274677	0.869243796	0.00076547	0.001002566
HIPK1-AS1	0.2203875	0.188326617	-0.22680548	1.04E-05	1.59E-05
AC009268.3	0.021745833	0.145507209	2.742279729	1.82E-06	2.96E-06
AC093510.1	0.521048611	0.396382994	-0.394522905	0.000263748	0.000359779
LINC01484	0.685648611	0.496348059	-0.466117246	1.02E-10	2.35E-10
AC016747.3	0.359727778	1.203604621	1.742384079	7.49E-14	2.31E-13
AL355538.1	0.413244444	0.043966913	-3.232505273	1.37E-45	1.72E-43
AC104971.3	0.219120833	0.480340665	1.132331294	0.000777169	0.001017133
AL121787.1	0.050359722	0.045387061	-0.149989255	1.59E-05	2.39E-05
AC005803.1	0.025047222	0.171104991	2.772159321	1.96E-08	3.75E-08
AC104971.2	0.0380875	0.493622736	3.696019345	1.41E-12	3.86E-12
CADM3-AS1	0.087115278	0.445543068	2.354567239	2.60E-20	1.47E-19
ALG13-AS1	0.673522222	3.373678743	2.324525148	4.98E-22	3.34E-21
AC016747.2	0.2920125	0.78509963	1.426845619	9.19E-09	1.81E-08
HS1BP3-IT1	1.227627778	3.901061183	1.66799343	5.88E-11	1.39E-10
LINC01931	0.040473611	0.147722736	1.867838406	0.001166734	0.001507937
SCHLAP1	0.342073611	0.03964658	-3.109038472	3.92E-50	7.34E-48
ZBTB20-AS5	0.020940278	0.355739002	4.086466669	1.73E-08	3.33E-08
AC092809.4	0.095680556	0.593784843	2.633642596	1.07E-30	1.73E-29
AC073912.2	0.129093056	0.703068577	2.445254021	5.50E-12	1.43E-11
AC008781.2	0.328916667	1.257163216	1.934377947	1.29E-16	5.19E-16
AC079612.1	0.029702778	0.008602957	-1.787693243	3.75E-27	4.20E-26
AL359844.1	0.127847222	0.081441774	-0.650579914	1.35E-12	3.71E-12
LINC00967	0.066431944	0.029985582	-1.147608155	2.12E-13	6.27E-13
DCXR-DT	1.872141667	0.203792976	-3.199513376	6.82E-35	2.04E-33
AC090519.1	0.059844444	0.289454344	2.274046579	1.61E-05	2.42E-05
AC006116.6	0.169391667	0.091759519	-0.884433162	8.23E-12	2.10E-11
AC011481.2	0.254543056	0.751969686	1.562764797	7.72E-18	3.47E-17
AL109615.2	0.0435625	6.298604806	7.175801734	2.08E-39	1.26E-37
AC009139.1	0.028877778	0.136050092	2.236106304	3.08E-11	7.47E-11
LINC01618	0.850344444	0.035895194	-4.566184741	1.19E-41	9.92E-40
AC009509.1	0.277641667	0.458760444	0.724516907	0.000436695	0.000584916
RPS6KA2-IT1	0.2652625	0.493031238	0.894258322	0.000799223	0.001045375
AC034154.1	0.143063889	0.12627061	-0.180140679	1.92E-09	4.01E-09
AC007098.1	0.159477778	0.862471349	2.435121125	1.48E-27	1.71E-26
IL6R-AS1	0.6105625	1.172351756	0.941194617	3.63E-14	1.16E-13
AL109615.3	1.407984722	10.54529113	2.90489534	5.85E-34	1.47E-32
AC073896.4	0.306540278	0.67513475	1.13909883	0.000384594	0.000516781
AL110292.1	0.125920833	0.052110351	-1.272875111	9.95E-12	2.52E-11
AC092807.3	0.377813889	0.552198521	0.547511287	0.002103209	0.002655929
AC100793.2	0.073697222	0.286514048	1.95892373	4.20E-06	6.65E-06
AC105105.3	0.080958333	0.95248281	3.55644156	2.16E-25	2.01E-24
KDM7A-DT	12.42049444	7.098526802	-0.807131057	0.000301157	0.000408845
LINC01238	0.176338889	0.917324769	2.37908192	2.15E-17	9.30E-17
AC013714.1	0.041461111	0.175478004	2.081459514	2.51E-07	4.39E-07
AC100793.3	0.104808333	0.468104067	2.159075868	5.93E-12	1.54E-11
AC090983.2	0.019288889	0.006300924	-1.614134679	1.11E-19	5.94E-19
AL162231.4	0.023618056	0.04330037	0.874489148	0.005147405	0.006299616
AC005520.5	0.110536111	0.350385397	1.664424889	1.78E-12	4.84E-12
AC105105.2	0.011277778	0.397701109	5.140129859	5.35E-27	5.88E-26
AC004000.1	0.111684722	0.939773567	3.072881343	3.30E-18	1.53E-17
AC068397.1	0.040561111	0.236392976	2.54301809	1.11E-08	2.16E-08
AC006441.1	0.21795	0.769557301	1.82003155	1.33E-10	3.05E-10
AC107953.2	0.095904167	0.056085767	-0.773958792	3.95E-08	7.38E-08
AP003175.1	0.001901389	0.037762847	4.31184198	3.80E-12	1.00E-11
AC097504.2	1.978051389	0.807619224	-1.292332751	4.70E-25	4.23E-24
PXN-AS1	0.688051389	1.129102588	0.714588347	1.59E-11	3.95E-11
AC007362.1	0.022380556	0.284415896	3.667684348	2.56E-17	1.10E-16
AP005136.4	0.121358333	0.510452495	2.072503527	1.78E-19	9.36E-19
AC012306.2	6.852338889	5.289827172	-0.373375915	3.76E-05	5.48E-05
[truncated: 5,796 more rows]
