# Supplementary material for: Identification of cuproptosis-related lncRNAs signature for predicting the prognosis in patients with kidney renal clear cell carcinoma
Source: J Genet Eng Biotechnol. 2024 Jan 30;22(1):100338. doi: 10.1016/j.jgeb.2023.100338 (PMC10860879; doi:10.1016/j.jgeb.2023.100338)
Supplement: Supplementary Table 2 — 3118 lncRNAs which were highly correlated with overall survival. [file mmc2.xls]

lncRNA	HR	HR.95L	HR.95H	pvalue
AL022311.1	1.623947296	1.177666189	2.239348335	0.003101801
AC064836.3	1.634110526	1.385542709	1.927271671	5.43E-09
AL355922.1	1.64920284	1.289003364	2.110056562	6.92E-05
AC009654.1	5.071308338	2.047965366	12.55791171	0.000449045
AL157834.1	1.361106155	1.088104463	1.702603037	0.006949893
AC120349.1	1.355712178	1.181930505	1.555045329	1.37E-05
AP001476.2	5.196552344	2.266226233	11.91591372	9.94E-05
MMADHC-DT	0.235730792	0.077769099	0.714538385	0.010648602
AP001476.3	6.413868173	2.598088634	15.8338343	5.56E-05
AL353150.1	1.817990411	1.53699381	2.150359431	3.01E-12
AL512638.3	2.555278785	1.345395729	4.853181505	0.004150797
AL352984.1	1.528743506	1.038485434	2.250447268	0.031446729
AC020931.1	3.743572133	1.85423342	7.558019484	0.00023093
AC090772.1	1.784736352	1.214256065	2.623238984	0.003199455
AC069224.1	0.669535749	0.513711839	0.872625634	0.002997759
DSCR9	3.205100217	2.011109	5.107961528	9.67E-07
AC009167.1	34455.06358	1.570754396	755784232.9	0.040510637
AL358780.1	1.429909849	1.049310679	1.948557484	0.023524993
AC073283.1	1.986070585	1.13504177	3.475181683	0.016229904
AL592295.4	0.682805329	0.530152953	0.879412468	0.003123901
AL603840.1	0.003325656	1.61E-05	0.685360395	0.035822322
LINC02713	1.806412323	1.207928489	2.701422734	0.0039769
PIK3IP1-DT	1.470975301	1.170378578	1.848776436	0.000936762
KIZ-AS1	2.575719104	1.27468442	5.204683448	0.008384178
AC044798.2	3.070902982	1.164373704	8.099156732	0.023357871
AC188616.1	0.624661682	0.475407803	0.82077369	0.000730816
TAT-AS1	5.512983895	2.090091768	14.54146268	0.00056119
AC244502.1	0.371747392	0.184316252	0.749777201	0.005701078
LINC02676	7.595702399	1.064626524	54.19242678	0.043132066
AC107081.3	1.841183498	1.386324078	2.445284424	2.48E-05
AC026471.1	0.707418687	0.521391752	0.959818019	0.026188542
AP003108.1	1.688072036	1.238340234	2.301134311	0.000925203
AC073575.2	2.216558145	1.423035345	3.452570611	0.000431147
AL590822.3	1.48581591	1.137076137	1.941513718	0.003717674
LINC01270	3.100059834	2.141628758	4.487412181	2.03E-09
AC018752.1	0.69050214	0.599798562	0.794922221	2.55E-07
AC012588.1	0.072382349	0.012896065	0.406263817	0.002850791
AP001970.1	8.644254414	2.758433713	27.08897228	0.000214725
LINC01954	0.573639601	0.408996306	0.804560793	0.001282604
AP006621.3	1.228071791	1.008880699	1.494884702	0.040549633
ZNF22-AS1	0.781599792	0.622047876	0.982075913	0.0344111
AP006621.2	1.241925873	1.098697953	1.4038252	0.00052927
LINC02595	1.740159299	1.096484813	2.761692957	0.018731265
AL596223.2	1.687377858	1.294710774	2.199135197	0.000108352
MYO16-AS1	1.37282296	1.064950073	1.769700691	0.014459013
AL031717.1	1.215500262	1.009885614	1.462978446	0.039017465
KC877982.1	2.43750246	1.104168379	5.380898742	0.027438311
AL022067.1	1.611754175	1.281918111	2.026456681	4.39E-05
AC068196.1	1.530215151	1.006839511	2.325652085	0.046384287
AL137026.2	8.480284119	1.308794555	54.94767568	0.024946986
AC090707.2	4.054008441	1.270182419	12.93907411	0.018085382
RMST	0.402420152	0.195069863	0.830174259	0.013750429
AL139234.1	2.395853853	1.441138058	3.983043575	0.000754342
MALAT1	1.155857816	1.038640974	1.286303279	0.007933403
AC124854.1	0.750180172	0.692531989	0.81262714	1.84E-12
AC107391.1	5.283723617	1.223195853	22.82360194	0.025758287
AC024559.1	2.751437492	1.20215464	6.297366431	0.016585011
AC090826.1	1.912035531	1.059630899	3.450144647	0.031374205
ELDR	1.686104361	1.32138314	2.151494014	2.66E-05
AC006116.9	0.16276131	0.067980494	0.3896889	4.59E-05
AL162171.1	0.612395217	0.493464993	0.759988868	8.54E-06
AC107419.1	2.288817781	1.038029951	5.046758846	0.040122848
AL035670.1	0.1672037	0.045485331	0.614639407	0.007086619
AC100812.1	1.40740991	1.161467806	1.705430529	0.000487675
FAM225B	5.382004667	2.99996503	9.655437295	1.66E-08
LINC01942	0.779962487	0.637497228	0.954265295	0.015740781
AC102953.2	1.501370133	1.149473409	1.960995581	0.002861225
GNG12-AS1	0.366219485	0.252171987	0.531846192	1.32E-07
AL021395.1	98.51230163	3.742859984	2592.849749	0.005941871
SCGB1B2P	1.594620789	1.315060949	1.933610349	2.09E-06
AC103681.1	2.443264635	1.252310715	4.766821847	0.008799092
AC011451.4	1.966445411	1.166079389	3.316161484	0.011205458
AL512283.3	1.542165115	1.015128025	2.34283084	0.042322228
AL355385.1	1.555992407	1.179945697	2.051884572	0.001734616
AC068473.4	1.543047732	1.150632948	2.06929265	0.00376602
LINC00582	1.43830702	1.135353669	1.822099264	0.002596199
AC099791.2	1.67102049	1.347242297	2.072611202	2.98E-06
AC018904.2	2.793122976	1.019493834	7.652362084	0.045769952
MECOM-AS1	0.460783246	0.260016251	0.816568959	0.007951963
LINC01619	1.697464644	1.29513092	2.224783745	0.000126269
IL20RB-AS1	1.624640767	1.352704727	1.951244472	2.08E-07
AL365204.1	177.3495783	3.541454677	8881.342778	0.009507156
AC122108.2	7.15359941	3.121198092	16.39562213	3.32E-06
AL445307.1	2.963104828	1.694406402	5.181749911	0.000139412
AP001434.1	0.740200495	0.595167108	0.920576364	0.006856806
PRKAG2-AS1	1.249605817	1.018178558	1.533635417	0.032977092
AP001610.2	2.255080005	1.567994089	3.243242982	1.15E-05
AL355803.1	0.807623972	0.702592091	0.928357277	0.00264914
LINC02461	1.609454605	1.327342453	1.951526615	1.30E-06
AC126773.3	1.227975039	1.025284891	1.470735315	0.025663691
AC097634.1	2.134224348	1.543569758	2.950895834	4.52E-06
TMEM26-AS1	0.427896078	0.22452977	0.815460032	0.009880281
AC012063.1	0.397369246	0.222297524	0.710319732	0.001844992
AP000897.2	0.619426548	0.494650178	0.775677974	3.00E-05
OVCH1-AS1	0.262054623	0.155518563	0.441571887	4.90E-07
AC022098.3	1.60296992	1.111616283	2.311510367	0.011519002
AC140479.4	0.03083407	0.00178746	0.531894244	0.016645215
AC144833.1	585.7217613	2.853330476	120234.9271	0.018979908
AP001922.5	0.556877337	0.423278811	0.73264326	2.88E-05
AC129507.3	0.679003361	0.557906045	0.826385676	0.000112169
AC129507.2	0.667437899	0.565710522	0.787458129	1.65E-06
AC009084.1	0.856745943	0.761849059	0.963463303	0.009840205
AL590101.1	2.022887128	1.364897039	2.998081334	0.000448763
AC129492.1	0.695353954	0.516571088	0.936012745	0.016573339
PRRX2-AS1	4.29307268	1.252516284	14.71475722	0.020438346
AC005256.1	2.199951823	1.234301424	3.921074649	0.007498359
AL590644.2	10.82760644	2.997506423	39.11152964	0.000277703
AC005725.1	0.402090891	0.238209268	0.678718698	0.000647603
LINC01080	2428.508621	18.50415625	318720.5104	0.001732441
LINC02417	1.323301606	1.000578861	1.750114067	0.049527625
LINC02605	1.445948185	1.045232042	2.000288998	0.025937711
AP001636.3	0.469766345	0.263414947	0.837767263	0.010476636
LINC02137	2.587898868	1.145555092	5.846266665	0.02220887
LINC02332	0.225042547	0.080778518	0.626950694	0.004329572
DSCR4-IT1	3.021036746	1.750466032	5.213847545	7.16E-05
MMP25-AS1	1.308056272	1.083656457	1.578924021	0.005163552
LINC01411	1.174679828	1.023658181	1.347981898	0.021848379
FGF14-AS2	0.656905535	0.550325259	0.784126979	3.28E-06
AC007497.1	1.837876833	1.409069164	2.397179173	7.13E-06
AC092473.2	0.405312795	0.257805164	0.63721944	9.15E-05
AC138646.1	45.03528905	3.357944139	603.9937462	0.004047082
NBAT1	0.682857627	0.474457221	0.982795746	0.040036008
LINC02872	2.364499064	1.580180501	3.538112146	2.85E-05
AC007728.2	1.633046219	1.180137215	2.259771083	0.003082479
AC114316.1	0.483850143	0.337719431	0.693211403	7.58E-05
AC007728.3	1.549043027	1.075060984	2.231998309	0.018857455
AL158800.1	3.261391847	1.899967029	5.598348083	1.80E-05
AC234775.3	2.229399346	1.419702675	3.500888975	0.000497713
AL033381.2	0.856057027	0.769505099	0.952344089	0.004265512
AL110115.1	1.496575739	1.093377988	2.04845805	0.011823905
AF015262.1	2.390127004	1.272639451	4.488865322	0.006734087
AC234775.2	0.654305658	0.528046639	0.810753941	0.00010537
AC211476.2	1.452519804	1.108265054	1.903708659	0.006834944
DM1-AS	1.578816079	1.211489596	2.057516813	0.000725257
AC009166.3	0.306031999	0.18353772	0.510279764	5.65E-06
AL354811.1	0.382229273	0.19334169	0.755652942	0.005680832
AC087477.2	0.675238285	0.498158925	0.915263621	0.011388424
AL021153.1	2.466406363	1.533146694	3.967761448	0.00019799
AC097065.2	2.298853392	1.380658723	3.827685169	0.001374507
AC010457.1	1.336337985	1.135034733	1.573343228	0.000500504
AC002546.1	0.54594448	0.357365785	0.83403445	0.005120585
AP005264.2	2.47721461	1.395909019	4.396126209	0.001937192
PARD3-AS1	1.321028858	1.121566558	1.555964049	0.000856982
AC004148.1	1.365183264	1.166205816	1.598110144	0.000107535
AC008770.3	0.788072135	0.633515426	0.980335546	0.032494661
AP001053.1	1.509405021	1.145022424	1.989745764	0.003493126
AC104803.1	13.02202377	1.778258382	95.35909106	0.011516499
Z99774.1	25.62857824	4.691991115	139.9883347	0.000180776
MEG3	1.377339088	1.141608841	1.661745157	0.000829443
AP000229.1	0.329490231	0.212854357	0.510038008	6.36E-07
TRPC7-AS2	2.524383393	1.125096079	5.663970956	0.024714784
LINC01675	4.628858104	2.25067733	9.519946311	3.11E-05
KLRK1-AS1	1.616494996	1.135533544	2.301170306	0.007690556
AC004918.3	0.808733225	0.678748207	0.963611281	0.017568379
AC108134.3	1.205732623	1.01054426	1.438621954	0.037859185
AC055758.1	4.752644659	1.987382829	11.36551596	0.00045848
AP000553.2	1.720702245	1.38653247	2.135410658	8.38E-07
AP001029.2	1.875527959	1.322421567	2.659972594	0.000419489
LINC02547	830.633923	17.30330436	39874.04369	0.00066572
AC135178.6	1.573629505	1.221160549	2.02783313	0.0004579
LINC01197	0.71090746	0.507112684	0.996601805	0.047735692
AC133681.1	2.448735668	1.320242309	4.54182261	0.004491706
AGAP2-AS1	1.620361963	1.300881281	2.018303232	1.65E-05
AC078880.3	1.915114793	1.434449069	2.556845515	1.05E-05
OGFR-AS1	1.547203079	1.188060068	2.014912741	0.001200826
AL499602.1	0.822703626	0.686931806	0.985310696	0.033940731
LINC02323	1.652657916	1.218194023	2.242071571	0.00124564
AC022898.2	0.525153607	0.301452534	0.914858161	0.022955669
AP002985.1	1.830635826	1.421022374	2.358321438	2.88E-06
AC008663.3	1.318358192	1.098401968	1.582360896	0.002999716
AP000821.1	4.482493444	1.288514535	15.59372978	0.018349725
AL662890.1	1.397218091	1.028199457	1.898676743	0.03254164
VCAN-AS1	1.434884785	1.095145688	1.880018677	0.008812446
AL445649.1	2.833995537	2.017783331	3.980373205	1.85E-09
AC010789.1	1.115577001	1.015418607	1.225614773	0.022681395
BACH1-IT2	1.562637267	1.11717865	2.185715981	0.009129825
AC025263.1	0.373632601	0.20683338	0.674945797	0.001102763
AC010973.2	2.205740808	1.711377768	2.842909733	9.97E-10
SH3RF3-AS1	0.686131724	0.55715143	0.844970895	0.000391856
AC093627.22	3.28265774	1.463491813	7.363103603	0.003927492
LINC01730	1.778763848	1.433211217	2.207630522	1.73E-07
AC000072.1	2.586314771	1.587841475	4.212652331	0.000134783
AC112715.1	1.651349669	1.425383129	1.913138773	2.38E-11
AC073210.3	1.53029479	1.111273725	2.107313519	0.009153282
AC002074.1	1.45952683	1.244390857	1.711856492	3.36E-06
AL031985.3	1.406012322	1.041592816	1.897930382	0.0260012
AC073987.1	4.526097246	2.5397383	8.066010692	3.03E-07
LINC02159	0.498839203	0.254661489	0.977142448	0.042624651
AC137735.2	23.22417181	1.800069484	299.6340757	0.01593187
ZNF32-AS2	1.284594298	1.049553737	1.572270624	0.015138058
AC005071.1	1.553254186	1.1632359	2.074040672	0.002836677
GAU1	3.009998514	1.24211424	7.294088385	0.014684606
LPP-AS2	0.621898889	0.479071566	0.807307835	0.00035998
LINC01134	1.405129062	1.06405703	1.855528063	0.016500965
AC003101.2	1.449339811	1.127247148	1.863465248	0.003803169
AL359233.1	1.846364412	1.029414653	3.31165049	0.039665015
SH3BP5-AS1	1.242656593	1.046741866	1.47523994	0.013071033
AC012038.2	1.453379733	1.104963384	1.911658501	0.007501308
AC068722.2	1.760950612	1.380015659	2.247037587	5.37E-06
NOP14-AS1	0.710051789	0.514096523	0.980698218	0.037685503
AC159540.1	31464798.23	59.81406054	1.65519E+13	0.010208704
AL021707.1	1.664465948	1.163082054	2.381987481	0.005335293
AC100861.1	1.522512325	1.097051928	2.112975437	0.011940403
AC087301.1	1.190230833	1.000019671	1.416621571	0.049974125
AC087289.5	1.976606653	1.392271131	2.806187511	0.000138507
AL158011.1	0.098767598	0.025975596	0.375546272	0.00068089
AP001542.3	0.666737706	0.586249812	0.758276009	6.59E-10
ARHGEF7-IT1	0.216310486	0.064784929	0.722239373	0.012812039
AC211486.5	9.850546179	1.807522201	53.6830253	0.008187794
AL135905.1	0.699022885	0.547621128	0.892282946	0.00403918
INE1	1.356052639	1.133322334	1.62255583	0.000877576
AL049833.1	437.1958848	8.559113412	22331.78047	0.002447241
AC026979.4	0.626801277	0.446815985	0.879287793	0.006833241
AC005993.1	2.19269575	1.166038476	4.123289883	0.014821581
AC011466.3	1.65861956	1.121636285	2.452683533	0.011242346
AL117334.1	0.216170309	0.059878002	0.78041352	0.019361806
AC026780.1	0.277883703	0.160065566	0.482423261	5.37E-06
AL024507.2	2.11012288	1.164357817	3.824098145	0.01383278
AC015802.5	1.880868612	1.362997337	2.595505244	0.000120701
AP001893.3	1.880036344	1.327125107	2.663303283	0.000381351
AC068389.2	12.71070442	1.744274099	92.62420788	0.012108045
AC136443.3	2.760409286	1.118413902	6.813094339	0.027612897
AC021078.1	1.22177876	1.021990285	1.460623805	0.027897107
AC004908.1	1.435098735	1.214186183	1.696204758	2.28E-05
AC091182.2	2.30245981	1.89692755	2.794688273	3.26E-17
AL592211.1	1.656602092	1.278945125	2.145776577	0.000131441
AC008543.1	0.35705462	0.208438957	0.611632314	0.000176714
AC091163.2	12.88593345	1.207382259	137.526686	0.03434766
DLG5-AS1	1.842469658	1.155095473	2.938886456	0.010311995
AC109446.2	2.227902357	1.558213042	3.185410967	1.13E-05
AC114741.1	65.41837606	3.382768319	1265.107014	0.005668801
AL008633.1	1.901522514	1.007325879	3.589491689	0.047425466
LINC00973	1.72020862	1.505658137	1.965331721	1.45E-15
AL118556.1	0.507054775	0.262439625	0.979671211	0.043270955
AC013269.1	22445.87518	1.577016545	319474969.6	0.040041171
AL391883.1	0.702559288	0.560479851	0.880655303	0.002195396
AP000676.5	0.254208871	0.080360907	0.804149084	0.019757073
MIR1915HG	0.72871828	0.61341421	0.865696168	0.000316958
AC008574.1	17.73687318	3.837432798	81.981024	0.000231648
LINC00845	0.149882305	0.072065003	0.311728365	3.78E-07
AC114812.2	1.396513657	1.041218482	1.873046271	0.025772997
AP001412.1	2.458634561	1.730153937	3.493841661	5.23E-07
AL353596.1	0.495726198	0.269635408	0.911395376	0.023909591
AC009560.1	0.592924966	0.449062872	0.78287482	0.000227514
AC084375.1	0.779191133	0.666999826	0.910253342	0.001658443
AL392183.1	47.79554463	2.209154124	1034.067321	0.013690846
AC004069.1	1.223467556	1.007881693	1.485167229	0.041415507
AC211476.6	3.453279388	1.909639186	6.2447077	4.13E-05
AC073046.1	0.794832804	0.654902584	0.964661313	0.020119368
AC034223.1	13.09009751	5.029326577	34.07029751	1.37E-07
AC093607.1	1.289993803	1.013562124	1.641817479	0.038504545
AL357140.2	0.406945448	0.310575149	0.533219088	7.01E-11
BARX1-DT	1.956292753	1.206142612	3.172992395	0.006537208
AC026333.4	2.127487445	1.602552513	2.824370991	1.77E-07
AL442125.1	2.020005076	1.46822089	2.779159823	1.57E-05
AC010991.1	5.386882998	1.30055905	22.31233441	0.02021205
LINC02228	1.676821923	1.031756035	2.725190516	0.036966505
AC093525.7	0.155207058	0.032244563	0.747078847	0.020144426
AC073130.1	3.605679366	1.649869464	7.879971095	0.001303622
AL121894.2	1.475009392	1.159932834	1.875671282	0.001524171
AC007603.1	53.57501307	1.253496482	2289.820568	0.037719525
AL592494.1	2.290019355	1.671078779	3.138205518	2.55E-07
AL450326.3	38.78585534	4.475964531	336.0934977	0.000899176
AC007557.4	4.157354934	1.35459956	12.75919509	0.012758534
SLC6A17-AS1	361.6565323	1.455751813	89847.35326	0.036312041
AC097359.2	0.75654125	0.573325826	0.998306089	0.0486157
AL353600.2	0.657045198	0.461054587	0.936349848	0.020133908
AC097376.3	0.672688515	0.473554432	0.955560348	0.026843638
AC079160.1	2.218437003	1.032490242	4.766594915	0.041161448
LINC02489	1.703850503	1.072333505	2.70727952	0.024098005
AL512770.1	1.576380656	1.254098145	1.98148445	9.61E-05
AC010186.1	2.474520631	1.162409756	5.267722781	0.018755199
NKX2-1-AS1	15686.9447	3.527208758	69766280.09	0.024191504
AL357079.1	1.323899646	1.110396498	1.578454431	0.001765943
SPATA41	3.050212902	1.372695003	6.777761063	0.006189464
AC027612.3	0.177716012	0.08914049	0.35430567	9.23E-07
AC131254.1	16.49327216	3.951801985	68.83645173	0.000120544
AC011468.1	1.466834142	1.186073933	1.814054199	0.000408964
AC090539.1	18.82672158	1.153637091	307.2417214	0.03937181
AC073311.1	0.500893993	0.323425702	0.775741664	0.001949827
AP002784.1	2.426051017	1.743716605	3.375389969	1.44E-07
AL354743.1	0.086905399	0.010328925	0.731203752	0.024572819
AC008870.2	1.740449501	1.416255548	2.138854437	1.37E-07
FALEC	1.473592869	1.168379802	1.858536017	0.001059769
AL163952.1	2.389614513	1.21343359	4.705867356	0.011753266
AC008870.3	6.50941445	1.794246146	23.61575449	0.004384658
AC007376.2	0.546720426	0.390908759	0.764636804	0.000418966
AL034550.2	0.296656184	0.102286519	0.860376247	0.025300872
AL355607.2	2.357905883	1.302021909	4.270066512	0.004640249
AC022079.2	1.510074332	1.180342748	1.931917227	0.001041431
WEE2-AS1	0.604629176	0.404403135	0.903990123	0.014212929
WT1-AS	1.758521453	1.340943835	2.30613514	4.48E-05
H1-10-AS1	1.502961405	1.173846538	1.924351193	0.001233293
AC048382.5	0.198798333	0.096452579	0.409743084	1.20E-05
AC091978.1	0.580075083	0.380834279	0.883552562	0.011192883
AC105942.1	0.700237638	0.575594038	0.85187253	0.000366671
AL079301.1	123.6978702	1.349216706	11340.77501	0.036627491
AC002553.1	1.439465466	1.188763981	1.743038029	0.000190706
AC067838.1	1.326989595	1.033455927	1.703895967	0.026557769
MGC16275	0.665728369	0.453251974	0.977809889	0.038044934
AL118558.3	0.791341386	0.6386666	0.980513447	0.032362379
LINC01559	1.090490515	1.004464404	1.183884226	0.038808623
AC018809.1	1.7726811	1.36877	2.295782552	1.43E-05
AL591463.1	3.327720149	1.001190702	11.06055157	0.049773449
AC108472.1	0.261753638	0.140924862	0.486180833	2.21E-05
AC079154.1	0.363118897	0.166754929	0.790713259	0.010729902
EXTL3-AS1	1.943599602	1.351521463	2.795056915	0.000337047
AL691447.2	0.475043887	0.252813648	0.892620697	0.020726111
AC000085.1	0.556541415	0.423851998	0.730770052	2.47E-05
C3orf36	0.703597702	0.611189181	0.809977894	9.90E-07
LINC01816	0.739419029	0.601307902	0.909252146	0.00421272
C10orf55	1.846332688	1.143882826	2.980151739	0.012063649
SACS-AS1	3.384067815	2.033335454	5.632083459	2.73E-06
AC092757.3	1.850851059	1.474020301	2.324017952	1.16E-07
AC104664.1	0.189056821	0.048375541	0.738854394	0.016613234
LAMC1-AS1	1.306700415	1.069441198	1.596596408	0.00887906
AC092757.2	1.676800868	1.343110146	2.093395811	4.98E-06
BX322234.2	1.602300027	1.307638126	1.963360754	5.44E-06
AC022762.2	1.560927729	1.221065445	1.995384757	0.00037927
AL451085.1	0.459739259	0.243894843	0.866603755	0.016277725
AP001574.1	1.182971331	1.015521882	1.378031525	0.030946656
LINC02196	0.03278711	0.002668947	0.402778533	0.00757334
AL159978.1	191155.7937	199.4283088	183226432	0.000517105
LINC01546	1.67293685	1.134204581	2.467559865	0.009458014
LINC02370	3.156829299	1.36202701	7.316720706	0.007353849
Z82188.2	2.316247089	1.361667568	3.940022297	0.001942228
AC090578.1	1.193602609	1.04928048	1.357775365	0.00711161
AL021807.1	1.541051054	1.224476757	1.939471972	0.000227746
AC104365.2	1.979469596	1.491795386	2.626566564	2.23E-06
LINC02042	776.2460134	3.333367442	180765.5123	0.016715366
LINC01342	0.434678638	0.223538976	0.845246415	0.01406999
AC078795.1	2.006065982	1.287255055	3.126265233	0.002101627
AC130650.1	1.583948808	1.214560659	2.065680135	0.000686993
AC108449.2	0.76658326	0.672093475	0.874357387	7.48E-05
AC016876.2	23.4529495	3.739149459	147.1031972	0.000757805
AC090192.2	1.540430093	1.224345073	1.938117713	0.000226583
LINC02256	0.674496165	0.492968556	0.922868347	0.013825671
AC007278.1	1.54314793	1.114765281	2.136149713	0.008928122
AC007750.1	10.03370145	5.336686772	18.86473184	8.15E-13
NORAD	0.610659321	0.486865608	0.765929653	1.98E-05
MINCR	1.685640839	1.355592758	2.096046191	2.65E-06
SPANXA2-OT1	0.069430718	0.005355746	0.900084693	0.041301628
AC090907.1	1.344753758	1.069340242	1.691101296	0.011298187
AC010595.1	4.152068527	1.655531926	10.41337397	0.002408977
AC005363.2	1.447644019	1.153623068	1.816601335	0.001404652
AC005909.1	3.486584844	1.129453936	10.76296562	0.029883093
AL590226.1	0.623331099	0.467437066	0.831217049	0.001287003
LINC02598	1.690849308	1.115068763	2.563941776	0.013408589
AC008556.1	0.723238344	0.560285965	0.933583446	0.012861199
AL118511.1	1.997375639	1.088517762	3.665084379	0.025494617
AC106706.2	13.00744036	1.806713512	93.64711314	0.010857128
AC026369.1	0.748280865	0.598706806	0.935222794	0.010816995
HNF4A-AS1	0.686886481	0.481102737	0.98069082	0.038707385
DLEU1	0.419964856	0.227068357	0.77672857	0.005687166
LINC02324	3.362822037	1.299977068	8.699055033	0.012385386
AL512343.2	1.812700692	1.050958915	3.126557805	0.032462286
AC097641.2	1.957001708	1.463368758	2.617150095	5.98E-06
LINC00113	0.703926032	0.605719805	0.818054577	4.66E-06
AL162458.1	1.651534464	1.335900219	2.041743871	3.55E-06
LINC01354	0.62945656	0.485019667	0.816906177	0.000500397
LINC01956	1.613008013	1.342658848	1.937792948	3.26E-07
LINC00305	29.75348393	1.422046631	622.5321916	0.028749357
AC245164.1	1.875877424	1.151007215	3.057249393	0.011592864
AL121899.3	1.721030583	1.130934411	2.619025683	0.011266416
AC008871.1	1.615036916	1.05648408	2.468891194	0.026848661
AC119673.2	1.178545822	1.004449933	1.382816813	0.043966741
MAP3K20-AS1	2.776598696	1.849235524	4.169020233	8.46E-07
AC243960.1	1.37883634	1.153381065	1.648362115	0.000421185
LINC00632	1.617744474	1.007549012	2.597488708	0.046470605
AL161729.3	1.333118238	1.017690448	1.746311208	0.036864131
LINC02674	0.135068243	0.057043855	0.319814122	5.31E-06
Z84492.1	0.419792746	0.20850784	0.845176613	0.015053581
AC092332.1	1.941810328	1.116550408	3.377032799	0.018751795
LINC01409	2.564736301	1.466988401	4.483929313	0.000951679
AL133493.2	2.120657951	1.304297356	3.447979193	0.002435743
SNHG12	1.284723245	1.11381782	1.481852586	0.000581762
AC005034.5	0.705139475	0.560826849	0.886586798	0.002786906
AC112220.2	0.472425814	0.351239835	0.635423797	7.11E-07
AL160286.2	1.535868546	1.01398919	2.326348458	0.042811726
FAM27E3	1.70373446	1.283456628	2.26163553	0.000227189
AL138724.1	1.926121894	1.467393102	2.528256094	2.32E-06
AC093690.1	1.454818575	1.069564526	1.978840017	0.016920256
SNHG15	1.632738349	1.338929806	1.991018874	1.28E-06
MNX1-AS2	1.922621039	1.513764911	2.441906027	8.38E-08
AC008786.1	3.604528521	2.25640728	5.758103144	8.10E-08
AC108519.1	0.525965667	0.356622317	0.775722296	0.001191153
OIP5-AS1	0.650737389	0.51740719	0.818425327	0.000239858
OTUD6B-AS1	0.594478527	0.473690568	0.746066615	7.20E-06
AC093895.1	2.267096489	1.722465777	2.983935332	5.25E-09
AC012533.1	0.048735569	0.012179756	0.195008472	1.95E-05
AC006206.2	1.291190286	1.031076379	1.616924204	0.025974442
AC011978.2	1.550219747	1.083137661	2.218721912	0.016550792
AL391056.1	1.404028439	1.175747659	1.676631752	0.00017803
AC006994.1	0.401863758	0.251073078	0.643217033	0.000145464
ELFN1-AS1	1.847357613	1.512540747	2.256289728	1.79E-09
AC084117.1	1.320954598	1.172097823	1.488716227	5.04E-06
AL359762.3	1.844589061	1.227967993	2.770844863	0.003186389
HYI-AS1	2.798899361	1.568407356	4.994772309	0.000495788
AC012464.3	3.127874241	1.29192027	7.572911032	0.01148127
AC012313.5	0.633606335	0.499136849	0.804302446	0.000177332
AC040896.1	0.410468811	0.225512784	0.747117932	0.003568328
AC093673.1	1.473626592	1.175771328	1.846936798	0.000764136
AL078581.2	0.565429584	0.457801186	0.698361262	1.21E-07
LIMS1-AS1	1.279911058	1.08656792	1.507657539	0.003140923
AL157373.2	0.763262407	0.614125882	0.948615778	0.014869628
AC127024.5	1.357203166	1.081111105	1.703803083	0.008487228
LINC01232	2.025591147	1.538337671	2.667177417	4.96E-07
LINC01133	2.584551446	1.630930293	4.095764365	5.29E-05
LINC01351	1.966204064	1.096735231	3.524969667	0.023208627
AP001065.4	1.833883718	1.148973764	2.927072484	0.011019465
LINC02545	104.2981012	3.563120692	3052.968129	0.006986066
AC008434.1	1.677108881	1.194688133	2.354333421	0.002809372
RNF32-AS1	2.501713347	1.34659159	4.647711836	0.003712796
AC084809.1	0.282124918	0.096807018	0.822197305	0.020411473
ARHGAP31-AS1	0.650330398	0.51027947	0.828819601	0.000506481
AC105020.1	1.315519757	1.138631108	1.519888415	0.000197603
AL359711.2	0.518066517	0.342568363	0.783472571	0.001831796
LINC02152	2.211606531	1.471696026	3.323514749	0.00013377
LINC02027	0.614737841	0.513986604	0.735238252	9.95E-08
AC013468.1	1.459580819	1.066204913	1.998092621	0.018272469
AC021218.1	0.849021899	0.769997198	0.936156893	0.001025409
AC012615.1	1.672750252	1.219484722	2.294488284	0.001420065
RBM26-AS1	0.568237979	0.40293469	0.801356669	0.00127057
THBS4-AS1	1.608253806	1.132985998	2.282888146	0.007847429
AL353704.1	0.237152279	0.096148343	0.584941997	0.001783349
SUGT1-DT	1.541596357	1.27417965	1.865136778	8.48E-06
AC002386.1	16.2821942	2.049719892	129.3395499	0.008321502
AC139099.2	3.513920271	1.356725257	9.101058308	0.0096459
AC138393.3	1.281468702	1.044580872	1.572077449	0.017397035
AP001972.4	1.276816801	1.053620487	1.54729446	0.012674853
AL133467.1	1.529499222	1.107511464	2.11227418	0.009881818
AL592071.1	1.248410045	1.003204693	1.553548992	0.04674074
AC091230.1	93638.53299	69.05113238	126980898.9	0.001865886
AC007785.1	1.385610767	1.172992321	1.636768769	0.000124408
AC004830.2	0.587006398	0.383847708	0.897690684	0.013973358
AL096828.6	0.004720798	2.67E-05	0.834044336	0.042488644
LMX1A-AS2	436.8456862	5.552946794	34366.28526	0.0063395
LINC01789	0.845587347	0.769093733	0.929688972	0.000526375
AL645608.8	1.678225009	1.198241613	2.350476856	0.002593852
AL139147.1	0.77394421	0.606811232	0.987110336	0.03897198
AC018495.1	23.3092755	1.437715079	377.9068135	0.026733059
AC018638.6	1.637563566	1.301319569	2.060688625	2.60E-05
GTSCR1	1.925387539	1.050133966	3.530137385	0.03416472
AC093702.1	1.610128352	1.332790084	1.945177521	7.88E-07
CASC18	1.974993444	1.399073099	2.787988066	0.00010925
AC012178.1	0.053930117	0.003840038	0.757403261	0.030305265
APCDD1L-DT	1.814349145	1.562217972	2.107172545	6.01E-15
C9orf163	2.841997671	1.931390423	4.181935805	1.16E-07
AC092811.1	0.418177505	0.234596937	0.745416493	0.003114553
MEG9	3.648087951	1.89425878	7.025727336	0.000108639
AL121999.1	0.599057434	0.41081436	0.873557119	0.007759708
SAPCD1-AS1	0.715392706	0.541659708	0.944849167	0.018292434
AC008014.1	0.371291711	0.248464159	0.554838716	1.34E-06
AC009133.2	112.7437569	1.951847756	6512.369974	0.022424073
AC026803.1	1.422287109	1.130510637	1.78936894	0.002637206
AC025809.1	2.713553456	1.490729995	4.939440667	0.001089238
LINC00623	1.501521778	1.15655116	1.949388604	0.002273207
AC027335.1	0.1160773	0.013738018	0.980777585	0.047952416
AL645608.6	1.434112106	1.147473514	1.792352947	0.001529105
FMR1-IT1	1.226687197	1.030770346	1.459841648	0.021373586
TTTY21	225174065.7	15375.10529	3.29776E+12	8.50E-05
AC099552.5	1.641176681	1.068571024	2.520619441	0.023641557
AL109659.2	1.480707662	1.068004313	2.052889819	0.018541013
AP004609.1	2.329186781	1.492891543	3.633961948	0.000194809
AC008966.1	0.556958514	0.376553042	0.823795725	0.003383992
AL359921.2	1.230582479	1.002222687	1.510974812	0.04757295
AL137186.1	1.459473223	1.085186046	1.962854294	0.012395195
AC025682.1	1.517278919	1.054036436	2.184113602	0.024889834
AC027458.1	0.835904388	0.746931407	0.935475654	0.0017988
PVT1	1.709803788	1.348202409	2.168390274	9.67E-06
AC254562.3	1.30420032	1.028075681	1.654487607	0.028663798
AC109349.1	87.74573949	2.598878874	2962.552383	0.012707739
CALHM6-AS1	5.677487131	2.900722762	11.11235467	4.02E-07
MAP4K3-DT	0.434720794	0.279683347	0.67570047	0.000213909
ZKSCAN2-DT	1.540312662	1.283048218	1.849161289	3.60E-06
AL121672.3	1.815750045	1.215598049	2.712202631	0.003572944
AC108693.2	0.521214442	0.357356555	0.760205713	0.00071517
AC092756.1	1.305898178	1.072713277	1.589772486	0.00782879
LINC01537	0.675571202	0.528423641	0.863694229	0.001753524
AC110285.2	1.203905389	1.073891628	1.349659638	0.001459629
LINC02000	0.595267367	0.416997698	0.849748667	0.004283141
AC104453.1	4.478388513	2.271251214	8.830359032	1.50E-05
AC106782.5	1.354215148	1.019824849	1.798248658	0.036114348
AC112242.1	21.83075008	1.531866503	311.1117374	0.022930754
AC022784.5	1.384005899	1.159167506	1.652455162	0.000326991
AL590550.1	1.578145265	1.194730281	2.084606474	0.001314214
AC245060.5	1.499715986	1.194285327	1.883258539	0.000486558
AP002807.1	1.682038079	1.415467156	1.998811549	3.49E-09
AL161663.2	0.447052268	0.240929538	0.829519417	0.010693013
SMC2-AS1	52.86405522	8.613926653	324.4290841	1.82E-05
AC010335.1	1.941364331	1.081645859	3.484407981	0.026218818
AC026391.1	0.09450626	0.013695813	0.652128758	0.016676642
AC027031.2	1.265084492	1.093585146	1.463478887	0.001558363
CERNA1	0.334492126	0.161502285	0.692776469	0.003198122
AL359710.1	0.099467055	0.014871815	0.665264812	0.01729772
AC024361.2	0.572718682	0.355761668	0.921984346	0.021771651
AL606970.5	7.419089092	1.074032481	51.24880666	0.042113773
AC024361.3	1.4453344	1.114203058	1.874875063	0.005528272
LINC00460	1.592025657	1.395851864	1.815769824	4.19E-12
AC079140.6	0.611780672	0.467565253	0.800477769	0.000340376
RERE-AS1	1.404323198	1.03687758	1.90198311	0.02823896
AC012645.4	1.807072083	1.395134089	2.340642049	7.37E-06
AL359504.1	1.527694688	1.25401597	1.861101547	2.58E-05
LINC01594	1.274068453	1.014674312	1.599774827	0.037034229
AC097512.1	1.738922904	1.180590882	2.561304607	0.005107037
AC090791.1	2.213170206	1.140865555	4.293338809	0.018785192
AC068492.1	1.541937898	1.240272027	1.916976623	9.68E-05
AC005046.1	1.5663621	1.322355826	1.855393368	2.06E-07
AL121781.1	9.706447696	2.353192703	40.037149	0.001668627
AC090164.4	1.315709515	1.002582386	1.726632694	0.047865352
AC013486.1	1.47678469	1.126662936	1.935710274	0.0047466
DHRS4-AS1	0.626798551	0.50185715	0.782845125	3.82E-05
AL355802.3	2.013342765	1.307180238	3.100987125	0.001495775
AC023794.1	1.609511201	1.209128786	2.142473437	0.00110936
LINC00517	0.326894568	0.119217744	0.896343572	0.029810527
AL357514.1	0.652413067	0.467172564	0.911104037	0.012199768
AC099681.1	2.244260961	1.309045859	3.847617122	0.003291965
AC138207.4	1.310536879	1.07506413	1.597585541	0.007445371
AC002347.2	1.33574438	1.007630216	1.770702209	0.044134042
AC005696.3	1.338587746	1.082991483	1.654507152	0.006987497
AL031726.1	0.551406846	0.309185038	0.983390113	0.043726014
AC005828.4	1.391585044	1.098895413	1.762232248	0.006093496
LINC00847	0.634311424	0.423182712	0.950773675	0.027495285
LINC01678	1.733590871	1.265628009	2.374581856	0.000609309
PLBD1-AS1	0.629552791	0.489546978	0.809598944	0.000311191
AC063919.1	0.55175011	0.433857264	0.701678198	1.24E-06
AC073611.1	2.708061262	1.870575686	3.920502043	1.31E-07
AC034102.5	1.347271265	1.014969836	1.788368281	0.039132494
ZNF503-AS1	0.412954455	0.30588623	0.557499374	7.66E-09
AP005273.1	16.58707758	1.672209054	164.531547	0.016433105
AC007540.1	3.961696714	1.338365358	11.72702264	0.012906662
LINC01058	0.657970212	0.510091462	0.84871995	0.001269348
AC016590.3	0.800869276	0.653476566	0.981506653	0.032367513
AC093627.1	2.087134116	1.629475114	2.673332524	5.68E-09
LINC01160	2.168505392	1.57751882	2.980893524	1.86E-06
Z99916.1	2.087392537	1.264274074	3.446410629	0.004020092
AC097639.1	0.488018685	0.370455516	0.642890243	3.37E-07
AC025766.1	1.235691321	1.025942977	1.48832155	0.025759132
AC114296.1	0.697242329	0.513270659	0.947154988	0.021035906
AC100786.1	3.064399414	1.111536834	8.448252441	0.030438698
AC007920.2	0.769587625	0.612358805	0.967186407	0.024697659
AC100814.1	1.482196681	1.225593203	1.792525446	4.96E-05
AC006238.2	2.177021759	1.441384888	3.288104226	0.000217541
AL627309.2	2.767634695	1.661127952	4.611205174	9.29E-05
AC084741.1	281.4578645	12.59761129	6288.377034	0.000373084
AC010491.2	0.182807398	0.046898045	0.712578642	0.01435898
AC079380.1	0.3902879	0.227677261	0.669037585	0.000622614
MALINC1	0.605827416	0.411964936	0.890917711	0.010866342
AC007485.1	0.716967037	0.582960911	0.881777359	0.001622896
AP000695.1	1.229682184	1.059975295	1.426559922	0.006359207
AL391294.1	0.032640003	0.001184114	0.899718798	0.04313369
AC103996.3	12.64133917	1.944952031	82.16318623	0.007894265
AC087284.1	1.327438418	1.092684917	1.612626591	0.004335732
KCNK15-AS1	1.741112334	1.218996359	2.486859077	0.002298401
AC048382.1	1.463878397	1.005737448	2.130715094	0.04660899
AC015712.2	1.535100188	1.111415875	2.120297758	0.009294341
AC008760.2	1.129336182	1.034458906	1.2329153	0.006594566
AP001628.2	0.692038411	0.534069067	0.896732635	0.005362275
ITIH4-AS1	2.780010358	1.03381427	7.475673162	0.042779697
LINC02478	1.441347759	1.202955654	1.7269825	7.40E-05
AC011815.2	1.502986987	1.091977176	2.068696977	0.012426481
AL645768.1	1.898515461	1.043863995	3.452902842	0.035673267
OXCT1-AS1	0.676150588	0.516887055	0.884486493	0.004294473
BX119904.1	2.184673879	1.526438106	3.126756296	1.94E-05
AL590705.1	1.701494018	1.210067786	2.392495633	0.002239679
LINC01775	1.311878673	1.000790503	1.719666252	0.049334907
AC078788.1	1.361577651	1.068442127	1.735137218	0.012590241
AP001269.1	0.642410358	0.444826416	0.927757555	0.01828337
AL355338.1	9.200176471	5.22991194	16.18444977	1.35E-14
AC008734.1	1.610319164	1.160251956	2.234969565	0.00438982
AC020779.2	0.606064122	0.464260269	0.791180604	0.000231111
NCF4-AS1	2.526608639	1.237292058	5.159453804	0.01094367
AL022328.3	1.557035524	1.237931176	1.958396129	0.000154302
AC002401.2	0.838553094	0.712124912	0.987426895	0.034711312
AL731577.2	0.444385509	0.226872768	0.870437132	0.018054914
AC089999.2	1.516610124	1.191493972	1.930438863	0.000716275
LINC01788	0.681486458	0.558842126	0.831046499	0.000151772
LINC01682	23.68657324	2.013083981	278.7035997	0.011861852
AC093725.2	0.012412276	0.00071957	0.214106336	0.002521595
AC002377.1	1.591520997	1.037007469	2.442546615	0.033483497
RBM38-AS1	1.805558503	1.413781214	2.30590241	2.20E-06
AC108463.3	1.373895159	1.114899598	1.693056408	0.002877827
LINC02616	5.933875907	2.781621721	12.65840104	4.10E-06
AC084824.5	1.658523547	1.33909283	2.054152104	3.57E-06
AC021086.1	0.206539539	0.056032844	0.76131387	0.017803327
AC074132.1	1.59876162	1.360023205	1.879408167	1.30E-08
AL137857.1	4.010366829	1.356515913	11.85613965	0.012028633
AC027020.2	1.210604369	1.013888505	1.445487281	0.034650857
NRAV	0.762547348	0.611930715	0.950235776	0.015751318
XPC-AS1	1.365779018	1.010687992	1.845626288	0.042441171
AP002982.2	1.865066083	1.124977212	3.092037295	0.015669125
AL096701.3	1.663569013	1.198689541	2.308739474	0.00233635
AC104794.5	0.628047832	0.516414337	0.763813184	3.19E-06
AC106742.1	6.458350393	2.779697433	15.0053345	1.45E-05
AC009065.5	1.527091648	1.219737904	1.911893445	0.000222184
AC024896.1	0.834870513	0.701140201	0.994107558	0.042732328
DAAM2-AS1	1.332386256	1.096135473	1.619556324	0.003955263
AC246787.2	1.541623313	1.126771742	2.109213739	0.00680546
AC039056.2	1.337305906	1.105373988	1.617902273	0.002782012
AC103758.1	9.926456882	1.525530966	64.59032848	0.016307991
AL390760.1	1.814300735	1.259847442	2.612766473	0.001368008
AC015922.2	0.795194879	0.701582873	0.901297509	0.000335572
AC015813.1	1.291127671	1.108679449	1.50360022	0.001011674
AC098484.4	1.411265705	1.094461107	1.819773109	0.007910977
AL121852.1	2.411067597	1.704523371	3.410482401	6.56E-07
AC015468.3	606.7295743	3.698081411	99543.71887	0.01379571
AC064807.2	0.823325939	0.711987348	0.952075349	0.008729645
AC011337.1	1.983951046	1.274034109	3.089447704	0.002431692
AC011476.2	2.557359475	1.652907787	3.956716483	2.48E-05
AP001527.2	1.716433853	1.311868765	2.245762114	8.17E-05
AC009652.1	3.414317712	1.508612141	7.727344309	0.003212303
AL359513.1	1.337668552	1.048265442	1.706969518	0.019339511
LINC02029	3.20577575	1.173348319	8.758693387	0.023104687
AC138932.4	1.552032696	1.210032406	1.990695024	0.000537963
AC073941.1	0.372005949	0.17404875	0.795113012	0.010724115
AC027309.1	0.470492248	0.227949703	0.971104381	0.041423189
MAGEA4-AS1	3.877666601	2.360738208	6.369320501	8.68E-08
ZEB2-AS1	1.926610527	1.167712315	3.178717971	0.01026221
LINC02404	2.932517052	1.045204433	8.227726546	0.040957448
AC105411.1	0.265738494	0.125791372	0.561381484	0.000514643
PCAT18	0.036402906	0.002360681	0.56135129	0.017613594
RRN3P2	3.862707923	2.440758357	6.113064187	7.94E-09
LINC00652	5.488309257	2.440211594	12.34382239	3.84E-05
AC069360.1	1.827343514	1.159526974	2.879781489	0.009383632
AL162253.2	1.180440689	1.01977944	1.366413328	0.026259145
LINC01706	0.322828108	0.150358403	0.693130448	0.003729764
AL135999.1	2.368860113	1.507547837	3.722268772	0.00018387
AC011461.1	1.384019557	1.103339686	1.736101908	0.004948369
AC069222.1	4.270495084	2.485135226	7.338485274	1.48E-07
AP002490.1	1.517623161	1.050979772	2.191459932	0.026067579
CNIH3-AS1	2.907549565	1.594032755	5.303432094	0.000500608
FOXD3-AS1	1.591674275	1.165038424	2.174543728	0.003506433
AL157904.1	1.443815697	1.059814399	1.966951732	0.019900663
AC020922.4	2.04037237	1.334369373	3.119915289	0.000997374
CCND2-AS1	2.178870297	1.539114523	3.084550044	1.13E-05
AP001099.1	1.34129131	1.058519675	1.699602211	0.015067268
AL121748.1	1.56355277	1.076827618	2.27027727	0.018825586
AC106801.1	1.773030135	1.193483432	2.634000417	0.00457099
AC090921.1	2.733949277	1.283110554	5.825280311	0.009164406
AL450992.1	3.791647658	1.228130236	11.70608096	0.020490729
AC090159.1	9.486842954	1.992703694	45.16486295	0.004713271
FOXG1-AS1	4.757487806	1.840033342	12.3006957	0.001290403
PCED1B-AS1	1.352861494	1.124301619	1.627885427	0.001370353
AC068870.2	0.746676009	0.62949194	0.885674664	0.000797146
AC109809.1	2.202903489	1.381868353	3.511755494	0.000902356
AC106858.1	2.769409128	1.851133566	4.143205579	7.19E-07
AC009812.4	1.434437187	1.103853097	1.864025247	0.006950365
AP001453.1	2.185959649	1.365468489	3.499472618	0.001124328
AC068768.1	1.392603614	1.014256129	1.912085882	0.040611007
AC023403.1	2.074391541	1.024348658	4.200816033	0.042684242
CRPPA-AS1	0.113054365	0.016121317	0.792819193	0.028265421
LINC01293	1.937521461	1.400430662	2.680596416	6.52E-05
AC005703.1	2.29812308	1.307769203	4.038457	0.003818285
AC115622.1	6.584886508	2.067631654	20.97120647	0.001427476
AL451054.4	3.104669112	2.093260239	4.604764432	1.77E-08
AC067750.1	1.679793997	1.148777626	2.456269871	0.007464144
AL354928.1	0.424094014	0.240695598	0.747233162	0.002995438
AC124283.2	1.393943749	1.072614943	1.811534687	0.012981069
IQCA1-AS1	0.708663768	0.555229896	0.904498008	0.005670589
MIR762HG	2.181138934	1.356375576	3.50741132	0.001292561
LINC01397	1.261919659	1.031061138	1.544468283	0.024027397
AC124283.3	1.591756535	1.1859483	2.136424385	0.001963137
AC015712.6	2.348398062	1.536410756	3.589517606	8.02E-05
Z82202.2	2.082531583	1.129377869	3.840112256	0.018790481
AC093675.1	0.67980153	0.562438773	0.821654094	6.57E-05
LINC02155	8.827232328	1.344177188	57.96857085	0.023329851
Z97056.2	0.883024672	0.788487221	0.988896903	0.031301627
PTPRK-AS1	1.542039794	1.100963453	2.159823489	0.011752033
AC007743.1	0.609972112	0.502272871	0.74076463	6.12E-07
FAM230H	8.01441E+19	1194.093424	5.38E+36	0.020429073
CD44-AS1	1.640327496	1.383384527	1.944993775	1.24E-08
MAN1B1-DT	0.641778519	0.515485217	0.799013539	7.28E-05
LINC01046	17.71477352	2.03258466	154.3912079	0.009266284
AP001999.3	3.289564399	1.860061458	5.817675479	4.25E-05
AC080013.1	1.837077221	1.283031067	2.630374902	0.0008976
AC087672.2	2.911179903	1.835226027	4.617942587	5.65E-06
AC012313.1	0.782508327	0.61466669	0.996181006	0.046477896
AP001999.2	1262.636822	1.516987626	1050932.596	0.037394518
AC007271.1	1.550901133	1.072144083	2.243443176	0.019817078
AL359436.1	7.943934445	2.68737616	23.48241955	0.000178512
AC136489.1	0.329529076	0.147958712	0.733916989	0.006583915
LIF-AS1	1.454706621	1.20686242	1.753448709	8.39E-05
AL031710.2	1.45604264	1.086356471	1.951532691	0.011929016
AP000442.1	1.436838212	1.002411568	2.059537333	0.048486874
LINC01960	2.157355537	1.238079311	3.759196097	0.006653416
AC023494.1	1.466433646	1.186787445	1.811973701	0.00039067
AC107886.1	2.362354339	1.581274835	3.529252412	2.70E-05
AC022031.2	1.970335115	1.173341574	3.308687386	0.010335245
AC068792.1	1.656606	1.231382587	2.228668384	0.000852367
MHENCR	1.471964813	1.245608136	1.739455892	5.68E-06
AC091563.1	0.672280471	0.561686134	0.804650505	1.49E-05
LINC01886	0.716863224	0.627104851	0.819468836	1.08E-06
AC016868.1	1.705918195	1.035660673	2.809952104	0.035942782
LINC01807	2.709688186	1.743417201	4.211504889	9.40E-06
MKLN1-AS	0.529351626	0.370674341	0.755955062	0.000467289
AC004253.1	1.413141389	1.185553099	1.684419353	0.000113527
AC010319.3	1.362352161	1.025785392	1.809348646	0.032694671
AC103591.4	0.746855861	0.594414542	0.938391707	0.012214737
AC019209.3	6.200329833	2.446552165	15.71357872	0.000120234
AC005291.1	1.549589137	1.254855036	1.913548917	4.72E-05
AC055764.2	1.833993915	1.23627765	2.720694403	0.00257794
AC110809.1	2.092251234	1.01292343	4.321664497	0.046080171
XXYLT1-AS2	1.311961309	1.02811407	1.674174615	0.029045878
AC008507.2	0.172529471	0.071267989	0.41766884	9.80E-05
AL157893.2	1.642137676	1.240575443	2.173681707	0.00052692
LINC01871	1.334518216	1.133192128	1.571612462	0.000543035
AL117332.1	1.614581116	1.160422192	2.246485976	0.00447116
AL807757.2	1.539216208	1.256875801	1.884980628	3.03E-05
AC092171.3	0.683644326	0.521607366	0.896017952	0.00586135
AC011374.1	1.650084275	1.083454587	2.513052365	0.019626387
AC007038.1	1.51359955	1.259475198	1.818998581	9.87E-06
AC003986.1	4.248329455	1.624115389	11.11269758	0.003193509
AL035411.3	0.494010955	0.261185608	0.934380827	0.030106408
JAZF1-AS1	3.368442578	1.371897224	8.270594331	0.008051799
SCAT8	1.38303488	1.096522549	1.744410529	0.006182368
AC010619.2	5.051364279	1.965151847	12.98438139	0.00077248
AC090692.1	592.9452445	8.971385039	39189.49654	0.002826396
AC104211.1	0.66502067	0.577405618	0.765930356	1.52E-08
NNT-AS1	0.5769504	0.463414486	0.718302458	8.69E-07
AC078852.1	1.508652334	1.055875549	2.155587245	0.023908856
AC095055.1	0.431357243	0.32563233	0.57140847	4.60E-09
LINC01615	1.536822897	1.328424306	1.777914336	7.49E-09
AC021660.4	0.474984335	0.290326257	0.777091678	0.00303601
ATXN1-AS1	0.783790336	0.644690395	0.952902813	0.014528206
AP001471.1	2.000598737	1.558142069	2.568697287	5.40E-08
AC106796.1	0.373577968	0.239435418	0.58287324	1.44E-05
LINC00174	1.444470212	1.18299171	1.763743715	0.000307028
AC098934.2	3.764028723	1.625476988	8.716156753	0.001975441
AC006557.1	1.802211295	1.142651563	2.842481169	0.011291204
AL161781.2	2.101962068	1.245690896	3.546822531	0.00538625
AC114814.2	5.492331291	1.43814168	20.97547372	0.012723233
LINC02528	1.210173975	1.00643229	1.455161032	0.04254692
AL589745.1	0.710205311	0.58992157	0.855014649	0.000301059
LINGO1-AS1	6.36660504	1.139108503	35.58366885	0.035004158
AC092296.4	0.669290856	0.508631608	0.880696841	0.004142839
BX324167.1	6.398549986	1.390984912	29.43341912	0.01713452
PKD1P6-NPIPP1	2.328260031	1.389815218	3.900370856	0.001325504
AC008175.1	1.29843E+19	18.0181048	9.36E+36	0.035924257
GSEC	1.599613989	1.245646701	2.05416585	0.000232061
KIAA1671-AS1	0.510942804	0.301999931	0.864445724	0.012317433
AC093904.3	3.943791031	1.603059856	9.702374889	0.002813532
LINC01947	3.281081464	1.444524838	7.452620607	0.004531021
MUC12-AS1	1.839331462	1.531201087	2.209468278	7.30E-11
AC093459.1	1468.353414	26.51117702	81326.51927	0.00037056
AC090515.2	0.690106693	0.495104408	0.961912761	0.028585754
AC007938.3	2.069897632	1.626223561	2.634616979	3.41E-09
AC099552.1	5.286820914	2.263877523	12.34628423	0.000119011
AP001120.2	3.580043546	1.762206785	7.27310319	0.000420918
AP000944.6	31.79910056	5.752033695	175.7957011	7.33E-05
AL023882.1	1.350224586	1.086841962	1.677434712	0.006685022
LINC00635	0.279958091	0.093961457	0.834134927	0.02228065
AC021087.3	1.375174982	1.06255929	1.779765372	0.015472926
AC074044.1	2.26821863	1.216425573	4.229453796	0.009988055
AC079148.1	1.45617938	1.048449852	2.022470013	0.024945346
LINC01474	1.435485312	1.085746348	1.897881659	0.011167809
AC099524.1	1.326313709	1.031672183	1.7051037	0.027578633
LINC02609	2.208161968	1.683414846	2.896481096	1.05E-08
LINC00506	5.574276063	2.472817258	12.56564897	3.43E-05
AL365259.1	0.560078687	0.410572672	0.764025852	0.000253394
AL135923.1	6.574354158	1.614817789	26.76595024	0.008564315
AC016396.2	2.040239073	1.045155733	3.982732279	0.036673925
TGFB2-AS1	4.0605519	1.757016169	9.384137738	0.001043035
TTLL11-IT1	2.90535012	1.158442598	7.28655812	0.022997677
HLCS-IT1	2.006498751	1.354953917	2.971346248	0.000508269
AC003992.1	1.646600507	1.002364468	2.704897585	0.04891984
AC091932.1	4.074986843	2.236652411	7.42427285	4.43E-06
AL021368.3	1.479915548	1.150969354	1.902874323	0.002241397
AC116609.3	1.326493779	1.09039422	1.613715218	0.004723025
LINC02885	5.821814576	2.624112027	12.91618826	1.47E-05
AC011297.1	0.713624721	0.540586532	0.942051295	0.017252488
AC005722.3	0.52077821	0.299389043	0.905877988	0.020891089
LINC01719	1.604450982	1.22279267	2.105232567	0.00064676
SMARCAL1-AS1	4.869891952	1.279707369	18.53224276	0.020251106
FTX	1.286667879	1.029003702	1.608851579	0.02705452
SNTG2-AS1	1.249416629	1.147813042	1.360014092	2.67E-07
AC016925.3	1.224845311	1.059259923	1.416315301	0.006203321
AC005306.1	3.252571119	1.689377557	6.262199256	0.000417436
AC135726.1	11.61509097	1.256123422	107.4021357	0.030703263
AC004923.4	1.337134639	1.138179789	1.570866976	0.000408326
AC234772.1	1.337153736	1.118729732	1.598223469	0.001408447
AC087741.1	1.490102956	1.246210397	1.781727086	1.22E-05
AC084876.1	2.286778311	1.78699526	2.926339629	4.90E-11
NDUFB2-AS1	1.690541144	1.23581903	2.312579182	0.001021702
AL161935.1	2.078971867	1.36602912	3.164005774	0.000636351
AL161665.2	0.435756046	0.234574987	0.80947817	0.008566488
AC068282.2	1.472903551	1.073446828	2.021008226	0.016437324
U91328.1	0.588306941	0.475349004	0.728107252	1.08E-06
STX17-AS1	0.330740732	0.187240203	0.58421979	0.000138106
AC004485.1	0.824910752	0.702477194	0.968683048	0.018868523
LINC02551	1.578786421	1.060067376	2.351328433	0.024640636
AP003778.1	2.568942029	1.934887981	3.410772724	6.84E-11
LINC02126	1.908163762	1.40444357	2.59254912	3.60E-05
AC078909.2	2.168459458	1.696912316	2.771042663	6.14E-10
LINC02450	2.114008678	1.633915009	2.735168394	1.23E-08
AC022007.1	2.24880997	1.647761249	3.069101356	3.26E-07
AC073326.1	1.432740235	1.012215242	2.027972407	0.042514022
AC106875.1	3.434132165	1.499215242	7.866291237	0.003527896
AC010333.1	0.757021354	0.573243634	0.999716868	0.04976716
AC012073.1	2.346119688	1.700449377	3.236954693	2.07E-07
LINC01521	0.650392158	0.496124572	0.852628519	0.00184509
LNCOG	1.490557396	1.174736372	1.891285062	0.001017691
AC096642.1	1.4581127	1.184965392	1.794223409	0.000365862
TMEM220-AS1	0.342999733	0.219503403	0.53597719	2.62E-06
JRKL-AS1	4.870561411	1.014902894	23.37402779	0.047877974
ZRANB2-AS1	0.587489195	0.371387104	0.9293364	0.023016641
AC123912.4	0.867923741	0.765235388	0.984392034	0.027466764
AC084781.1	1.575041476	1.214916596	2.041914365	0.000604212
AC092354.2	0.53326106	0.400267703	0.710442927	1.74E-05
AC093582.1	1.713328544	1.266489679	2.317819677	0.000478971
AC005324.4	1.848479255	1.323683292	2.581339187	0.000311226
AC006460.1	1.817506579	1.339312128	2.466437881	0.000125315
AC023794.5	2.358740519	1.034686037	5.377144985	0.041244214
AC008735.2	1.247744751	1.105038936	1.408879735	0.000354611
LINC01933	2.57958476	1.450558339	4.587376707	0.001254006
AC003092.2	1.388286303	1.153988528	1.670154263	0.000504033
LINC00909	0.648581119	0.506466532	0.830573079	0.00060121
AC009097.2	1.272183834	1.033161707	1.566503769	0.023377412
KCCAT198	0.882098351	0.78164765	0.995458121	0.041975553
AC092818.1	2.486143872	1.271155471	4.862435395	0.007791332
AC024270.1	1.487300602	1.151091188	1.921709682	0.002395832
AL353138.1	0.663252412	0.532067255	0.82678225	0.000260612
AC131097.2	1.983652354	1.442954335	2.726958552	2.46E-05
AC156455.1	1.492739089	1.29819679	1.716434677	1.88E-08
BOLA3-AS1	0.74838913	0.579083009	0.967195172	0.026769805
AC007448.4	1.475720904	1.160595381	1.876409489	0.001497601
MED8-AS1	1.787062068	1.418810545	2.250893078	8.17E-07
AC012378.2	1.460969128	1.058593528	2.01628929	0.021089122
AC080078.2	3.374195708	1.260919015	9.029284627	0.015452181
LINC02878	2.380454412	1.671539584	3.390026333	1.52E-06
AL136295.7	1.315843236	1.037068171	1.669556033	0.02384589
AP001631.1	133.9206155	1.370614454	13085.17593	0.036187231
AC009318.4	1.521790822	1.224110861	1.891860762	0.000156364
AC015977.1	0.862872055	0.749538511	0.993342134	0.040077723
AL359851.1	4.57374851	1.500549298	13.94101177	0.007502866
AL031587.3	1.458480719	1.108797689	1.918443762	0.006967489
AC018521.5	0.582136985	0.408677292	0.829220207	0.002722491
SNHG29	0.742689165	0.639582721	0.862417288	9.58E-05
AC022613.1	0.820543254	0.71068724	0.947380498	0.006995623
AC093833.1	9.254135983	2.955341946	28.97770693	0.000133122
LUCAT1	1.40582116	1.253315376	1.576884136	6.10E-09
GORAB-AS1	1.91404238	1.273880531	2.875904093	0.001776565
AC107071.1	2.056670604	1.347034342	3.140153033	0.000838669
SUCLG2-AS1	0.431901741	0.295411185	0.631455824	1.48E-05
AC010761.4	1.619093347	1.120897884	2.338717293	0.010221185
AC018653.4	1.391313327	1.097552006	1.763700273	0.006348712
NARF-IT1	1.529606743	1.248693282	1.873716164	4.04E-05
AC004801.6	2.000762157	1.278741266	3.130460646	0.002393509
AC087645.2	1.529296741	1.190147068	1.965092034	0.000897848
AL603832.1	1.261655877	1.079599224	1.47441339	0.003464013
AC009163.7	0.734148684	0.555281262	0.970632951	0.030069123
AL133477.1	1.35049869	1.080989633	1.687200928	0.008152939
LINC00316	1.484311291	1.003518585	2.195455114	0.047979393
LINC00501	0.7866144	0.637914235	0.969977122	0.024761899
AC234031.1	3.043308949	1.800124033	5.145050669	3.26E-05
AC011773.4	5.830151173	3.115158701	10.91137433	3.52E-08
FRGCA	1.290889356	1.024391144	1.626717821	0.030447028
AL135978.1	1.780862276	1.178201263	2.691790059	0.006181458
AC093382.1	1.650957294	1.196548409	2.277935406	0.00226955
AL162632.3	2.872580216	1.167107835	7.070226803	0.021662602
FGF12-AS2	0.58295411	0.382709428	0.887972621	0.011959941
AC091946.1	1.381792994	1.124211232	1.698392459	0.00212414
AC106820.3	1.327180917	1.056395718	1.667376302	0.015049658
AC044849.1	1.539005264	1.085742462	2.181490809	0.015430111
AC092119.2	1.588303672	1.32657445	1.901671295	4.75E-07
AC138028.6	1.604538899	1.029275231	2.501318404	0.036857013
HMGA1P4	1.28166982	1.094563815	1.500759941	0.002054909
Z95115.2	1.875225804	1.078470557	3.260609937	0.025905872
AL049795.1	2.748398224	1.550801652	4.870831022	0.000534638
AC116036.2	0.668634822	0.505758469	0.883964485	0.004715441
AC046158.1	0.544056574	0.363398585	0.814525891	0.00311328
AC113418.1	3.200791112	1.647837553	6.217277745	0.000593858
AC108865.2	2.459488135	1.672964525	3.615786107	4.71E-06
FAM242B	28.46788034	2.075551511	390.4601774	0.012192162
AC015795.1	1.995129466	1.039966949	3.82756547	0.03772264
AL358933.1	4.874291869	1.164314956	20.40575112	0.030142733
DPP4-DT	1.428480198	1.090629194	1.870989413	0.009595833
LINC01704	0.453910741	0.272548385	0.755957373	0.002405661
PIK3CD-AS2	0.76741604	0.661571198	0.890195008	0.000472201
AC253576.2	1.410701496	1.169497633	1.701652621	0.000322472
AC007546.1	1.329104634	1.120427401	1.576647559	0.001095231
AC012462.2	3.129049981	1.690830883	5.79061684	0.000280776
LINC01010	0.326920983	0.148652512	0.718974255	0.005427947
LINC02310	0.59683551	0.451739305	0.788535826	0.000281544
AL512310.11	5.73726E+17	5254632.894	6.26E+28	0.001614466
AC012462.3	1.517308283	1.088912466	2.114241961	0.013770785
AC124242.1	0.413540231	0.268161025	0.637734445	6.46E-05
AC104564.5	1.86786681	1.434485451	2.432179718	3.51E-06
AC110611.2	0.713039305	0.575493173	0.883459742	0.00198025
AL137779.2	0.638987179	0.489665511	0.833843931	0.000973644
LINC02487	0.465321977	0.304136553	0.711931991	0.000421957
SNHG1	1.216246229	1.012902546	1.460411857	0.035966421
AC091133.4	1.977113606	1.442598446	2.709678653	2.25E-05
FLJ16779	1.174795412	1.007531166	1.369827858	0.039810618
AL136987.1	2.037519711	1.538617574	2.698192612	6.80E-07
AL161941.1	43.6984092	4.941798951	386.4080644	0.000682028
BCAR3-AS1	0.67567573	0.572190669	0.797876855	3.80E-06
AC026992.2	0.530700072	0.4191359	0.671960016	1.43E-07
AL078604.2	1.700798553	1.413172987	2.046965052	1.92E-08
LINC01929	1.322516079	1.158615246	1.509602765	3.46E-05
AC021127.1	1.424821569	1.149202751	1.766543372	0.001247216
MIR497HG	0.413378856	0.247500233	0.690431992	0.000737123
AP000462.3	1.585584952	1.094133185	2.297782093	0.014881911
AC019205.1	1.5946263	1.068673537	2.379429216	0.022299505
BFSP2-AS1	4.401940218	1.391059444	13.92972656	0.011684453
AC124067.2	1.759650871	1.436181796	2.155974401	4.96E-08
FAM87A	1.386156207	1.022472286	1.879199129	0.035457204
AC087855.2	39.73675388	11.88707478	132.8341613	2.23E-09
MANEA-DT	1.508720919	1.140445439	1.995920835	0.003971777
AC092376.3	0.734700994	0.559027931	0.965578857	0.027022282
PP7080	2.041485629	1.543769785	2.6996665	5.57E-07
LINC02783	1.247748092	1.117522403	1.393149074	8.29E-05
LINC02488	269.8905198	1.308173067	55681.38844	0.039517484
AC092376.2	0.736486442	0.565440423	0.959273971	0.023310093
AC003093.1	1.424882001	1.220179368	1.663926443	7.65E-06
AC060766.4	1.296765019	1.050815846	1.600279936	0.015439314
AC113346.1	1.264362325	1.132642678	1.411400189	2.93E-05
AC006480.2	1.462725214	1.205119889	1.775396016	0.000119253
AC127070.1	1.826167169	1.307998497	2.54961037	0.000404901
RPP38-DT	2.616345774	1.41186187	4.848395834	0.002244339
AC067945.2	1.650971626	1.180475517	2.308990971	0.003396237
TSPEAR-AS2	1.452199719	1.1739887	1.796340989	0.000585471
AC125603.2	0.281199035	0.131367113	0.601923079	0.001085999
BISPR	1.321664663	1.029770352	1.696298089	0.028498027
AC022276.1	3.034388971	1.480334835	6.219887697	0.002436278
LINC00173	1.152283346	1.023233158	1.297609347	0.019338027
AC006262.2	1.446819202	1.221818139	1.71325481	1.84E-05
LINC02614	1.538484875	1.136925164	2.081874679	0.005246339
AP003721.4	0.496807309	0.352069102	0.701048461	6.85E-05
AC068025.1	1.436238068	1.009285568	2.043801926	0.044292327
AC010974.1	2.88137499	1.387692531	5.98282519	0.004527046
CU638689.4	0.093465453	0.012974272	0.673316479	0.018644315
AC092168.2	1.695929869	1.282706526	2.24227293	0.000209428
AC109460.1	1.444785446	1.101526851	1.895010533	0.007845863
AL121929.3	1.446251169	1.023067758	2.044480855	0.036699894
AL391560.2	2.162297718	1.314297537	3.55743756	0.002398389
AC115522.1	0.566658649	0.416407235	0.771124989	0.000302241
AL354984.1	2.263710833	1.071548523	4.782225562	0.032269077
AL049569.2	507.2089883	5.979951368	43020.57692	0.005971576
AC021242.2	4.428939341	1.527136401	12.84463108	0.006156535
AC021242.3	1.772785798	1.176331767	2.671669315	0.006218743
AC137932.3	1.383936674	1.118266708	1.712722649	0.002809973
HOXB-AS4	1.38945528	1.235772046	1.562250886	3.80E-08
LINC02803	1.698325266	1.336633864	2.157889897	1.46E-05
EIPR1-IT1	1.846743765	1.184474732	2.879303746	0.006787413
AC005776.2	1.537757561	1.263129211	1.872095346	1.81E-05
AC106820.6	66.95393991	8.646723179	518.442649	5.68E-05
AL132639.3	1.743680239	1.164804019	2.610242346	0.006911551
LINC00659	0.850246781	0.732080348	0.987486674	0.033594967
LINC02475	1.570950495	1.254122881	1.967817903	8.48E-05
LINC01093	2.380618226	1.262094346	4.490427483	0.007386521
AC002378.1	2.394535699	1.533212348	3.739730653	0.000123649
LINC01151	1.596132313	1.245427997	2.045592653	0.000220929
AL132639.2	0.32032254	0.198943126	0.515758105	2.81E-06
AC025174.1	1.967510042	1.298930942	2.98021676	0.001400743
SYP-AS1	5.071658072	1.259845286	20.41656693	0.022310336
AL451042.2	0.643282292	0.462480833	0.894765963	0.008782298
AC064869.1	2.341248286	1.521807012	3.601930792	0.00010866
AC107993.1	1.381409411	1.114816622	1.711754133	0.003141929
AC018978.1	1.603120973	1.323707287	1.941514471	1.37E-06
AL035252.5	2.215077712	1.047582691	4.683705939	0.037375576
AC023787.3	2.125666269	1.432301641	3.154682616	0.000181408
UBE2Q1-AS1	1.545677295	1.240594066	1.925785691	0.000103702
AL591686.2	5.334765597	1.269635027	22.41567331	0.022259499
KCNJ6-AS1	1.359224881	1.028476186	1.796339382	0.030980074
AL078587.2	2.549629599	1.827636814	3.556839651	3.59E-08
LINC02352	2.300124709	1.692953239	3.125056	1.00E-07
AC046143.2	1.554116831	1.276549828	1.892036699	1.12E-05
AC092295.2	0.569005404	0.4138213	0.782383964	0.000519762
AP006545.1	2.554426082	1.685304444	3.871758978	9.88E-06
AC018690.1	1.573911589	1.19740135	2.068811505	0.001148341
AL589765.6	1.898292624	1.154561201	3.121112057	0.011521497
AC010983.1	2.866612022	1.553108355	5.290979511	0.000757408
LCA10	2.128510419	1.117318598	4.054847573	0.02160058
EDRF1-DT	0.215102139	0.106414216	0.434800275	1.87E-05
AC020743.3	2.45747854	1.071612289	5.635621051	0.03372919
AC020743.2	352.2871759	3.426022886	36224.58415	0.01310528
CLLU1-AS1	1.411816409	1.137641055	1.752068954	0.001744859
AC005391.1	1.2942848	1.051451474	1.593200623	0.014965572
LINC02335	23.66619284	4.084797821	137.1153991	0.000415558
AC004233.2	0.714201689	0.579373192	0.880406722	0.001615017
ARF4-AS1	1.56241461	1.067467539	2.286851192	0.021682862
AC007731.5	3.45328798	1.367244018	8.722069883	0.008750548
LINC02611	1.558310948	1.208508405	2.009363775	0.000625963
SLC2A9-AS1	0.59991321	0.462735194	0.777757699	0.000114624
AL133383.1	0.47315984	0.333790042	0.670721728	2.63E-05
AC034195.1	0.628261569	0.402926037	0.979615519	0.04028292
AL121658.1	2.339313353	1.616497591	3.385335677	6.58E-06
AL512306.2	1.429602659	1.192178125	1.714310739	0.000114795
AC012213.1	1.642441322	1.128231609	2.391010388	0.009606978
CU639417.4	37.06153973	13.942729	98.514267	4.40E-13
MIR181A2HG	1.408695922	1.067101484	1.859639623	0.015592649
WWTR1-AS1	0.630837536	0.443654409	0.896995474	0.010310599
AL161669.1	0.817343629	0.707530752	0.944200101	0.006144807
AC120024.1	2.17003967	1.133984911	4.152676215	0.019300014
KCNH1-IT1	2.315817043	1.474899687	3.636185311	0.000264229
AC018685.2	0.485106805	0.307134959	0.766205882	0.001922989
OSTN-AS1	1.553373059	1.107994332	2.177779968	0.010623471
AC104088.3	0.32139108	0.200727484	0.514589355	2.29E-06
AC073218.1	1.121204816	1.022936822	1.228912884	0.014504025
AC018685.3	0.631055971	0.4465113	0.891873596	0.009099195
LINC00313	4.151999943	2.685795689	6.418620596	1.50E-10
AL109811.1	3.889978124	2.169920879	6.973493805	5.09E-06
AC027801.1	1.474109357	1.121368577	1.937809244	0.005421803
AL391497.1	0.363325617	0.179697432	0.734598721	0.004823097
LINC01154	0.375834469	0.172969903	0.816625005	0.013451247
RNASEH1-AS1	0.699474965	0.518471206	0.943669044	0.019311662
PDE6B-AS1	1.939285157	1.22461045	3.071039382	0.004744805
AC100825.1	10.7119513	1.876403188	61.15204952	0.007628921
AC087289.1	2.090123833	1.28536217	3.398744526	0.002958748
AC087854.1	0.468534089	0.297612503	0.737617507	0.001059174
FEZF1-AS1	2.376154067	1.721914945	3.27897041	1.38E-07
AC025627.1	0.814263242	0.712303402	0.930817719	0.002609919
AL008727.1	6.007603087	1.703959741	21.18083778	0.00528804
DOCK9-DT	0.506258647	0.392657276	0.652726521	1.52E-07
AC112493.1	2.543722435	1.677991293	3.856112875	1.09E-05
AL158069.1	41.02703738	2.727149688	617.2077036	0.007246631
AC002115.1	3.375624036	1.183508032	9.628018842	0.022904093
AC079907.1	1.487838473	1.218665791	1.816464645	9.53E-05
AL359313.1	2.030189049	1.519746554	2.712075619	1.65E-06
AL008718.3	1.652485006	1.237817936	2.206064894	0.00065626
SMIM2-AS1	0.793651253	0.706274807	0.891837433	0.000102967
ODF2-AS1	1.61042405	1.127913423	2.29934813	0.008730743
AC073389.3	1.47903431	1.133148556	1.930499297	0.003981113
AC025265.1	1.354187771	1.155245066	1.587390046	0.000183935
SNHG3	1.701903783	1.43444198	2.019235722	1.09E-09
AC009962.1	0.357870324	0.197471489	0.648555236	0.000705756
AL359538.4	5.323774117	1.659604899	17.07790262	0.004926839
AC016556.1	73.07664332	1.146205843	4659.019872	0.042936033
AC135166.1	2.21613079	1.018433773	4.822341725	0.04485519
LINC02667	0.025976196	0.001932069	0.349243675	0.005897707
BBOX1-AS1	1.124531661	1.017014601	1.243415242	0.022078803
AL645924.1	1.600302796	1.278597909	2.002951061	4.02E-05
FAM230C	5.610147204	2.72346261	11.55652056	2.91E-06
AC245041.1	1.34897868	1.130034459	1.610343352	0.000923388
LINC00911	25.25069857	7.874787956	80.96697738	5.60E-08
CNNM3-DT	0.836334679	0.70990059	0.985286821	0.0325808
LINC00504	0.203284616	0.10540016	0.392073742	2.00E-06
LINC01096	2.249954	1.353129244	3.741174779	0.001774215
AL132655.3	32.05005405	1.60709818	639.1681464	0.023167696
AC012443.2	1.40643246	1.055088697	1.87477344	0.020038517
AL132655.2	2.349351983	1.853938473	2.977150979	1.56E-12
AC023866.2	12.84055864	1.95783177	84.21558416	0.007811969
DST-AS1	1.810953876	1.287178434	2.547862716	0.000651347
AL008635.1	1.439862555	1.082768352	1.914725502	0.012183497
AC116407.2	1.633126668	1.355412397	1.9677426	2.50E-07
AC232271.1	1.496117884	1.240176007	1.804879879	2.57E-05
Z82186.1	6.762271846	2.37695925	19.23815922	0.000339626
AC008467.1	2.222502594	1.46510474	3.371443452	0.000172416
AC093788.1	1.755858281	1.451997926	2.123307648	6.37E-09
AL121832.3	2.057545145	1.339980773	3.159367737	0.000975656
AC008269.1	0.39443513	0.205048569	0.75874254	0.00531788
AC004943.3	3.379613693	2.005767865	5.694471883	4.77E-06
AC016683.1	3.352057528	1.351112508	8.31632422	0.009078835
LINC02762	0.748771227	0.637573632	0.879362511	0.000419837
AL121832.2	1.261128132	1.034000353	1.538146637	0.022022524
AC004943.2	0.53220102	0.393771164	0.719295751	4.07E-05
AC009292.2	2.305038302	1.236897798	4.295586574	0.008554246
AC002456.1	2.509666886	1.758952074	3.580784247	3.90E-07
AC124066.1	2.053105445	1.400047206	3.0107856	0.00023079
AC010247.1	1.492360124	1.040056416	2.141363398	0.02976914
MYLK-AS1	2.050817953	1.158429376	3.630652296	0.013716124
AL078605.1	1.406379243	1.020984098	1.937251108	0.036882765
AC090286.1	0.159785536	0.07090877	0.360060082	9.68E-06
SEPTIN7-DT	0.546135753	0.413494726	0.721325429	2.03E-05
AL161618.1	4.32E-05	2.53E-08	0.073605128	0.008116311
LINC02806	3.407629158	1.301044943	8.925084823	0.012572124
AC234917.2	2.109332511	1.362915827	3.264532963	0.000809686
AC095057.4	1.748944741	1.328248852	2.302887521	6.83E-05
AP002449.1	1.331449667	1.044334658	1.69750013	0.020887343
Z83843.1	1.225140631	1.042567214	1.439686137	0.013652601
LINC00390	0.325547943	0.17973487	0.589654437	0.000213236
AC245100.1	1068.13703	128.7344246	8862.56118	1.05E-10
AL353803.2	0.285980028	0.165703212	0.493560598	6.93E-06
TBX18-AS1	3.069457865	1.474493721	6.389699359	0.002717467
AL160254.1	1.78397117	1.04892123	3.03412024	0.032660522
AC093510.1	0.346502885	0.202066021	0.594183272	0.000117224
LINC01484	1.558426882	1.160488071	2.092821467	0.003183889
AC104971.3	1.40110145	1.092603234	1.796704617	0.007862267
ALG13-AS1	1.19978023	1.015039232	1.418144792	0.032766419
HS1BP3-IT1	0.64023675	0.538724213	0.760877433	4.14E-07
AC092809.4	1.996580421	1.426809548	2.793879103	5.50E-05
LINC02707	3.841137347	1.347118751	10.95251336	0.011824857
AC006116.6	0.241841117	0.067093004	0.871732111	0.030022097
AL109615.2	0.867681595	0.776262919	0.969866435	0.012468309
AC009139.1	1.935450996	1.27903547	2.928746422	0.001781531
AC009509.1	0.568694004	0.37997833	0.851135037	0.006080095
AL137246.2	2.331110111	1.570080884	3.461015547	2.70E-05
IL6R-AS1	0.571145229	0.391952606	0.832261011	0.003548001
AL110292.1	0.117349164	0.015500977	0.888384389	0.038027692
AC103808.5	11.37604133	2.183083256	59.28052262	0.003890134
AC105105.3	1.677365914	1.380098835	2.038662984	2.03E-07
LINC01238	1.500407786	1.188818968	1.893663868	0.000634831
AC100793.3	1.711882771	1.271427599	2.304922926	0.000396678
AC004000.1	1.516693376	1.28781195	1.78625365	6.02E-07
AC068397.1	1.55887184	1.006010278	2.415563207	0.046946767
PXN-AS1	1.910179479	1.304404557	2.797280659	0.000882855
AP000474.2	5.328818604	1.006540729	28.21178209	0.049110515
ATP2A1-AS1	2.544536961	1.925261522	3.363007193	5.25E-11
AP005136.4	2.179863196	1.503297124	3.160921072	3.95E-05
AC009185.1	0.62060494	0.447125491	0.861392383	0.004345432
AC135178.4	1.342002013	1.056747268	1.704257448	0.015836231
AC090337.1	1.688306694	1.277245579	2.23166127	0.000234253
AC004870.2	1.249709327	1.023530423	1.525869059	0.028649016
AL162311.3	0.204275228	0.06515763	0.640421833	0.006443113
OSMR-AS1	1.587676494	1.147269424	2.197144453	0.00529082
SMARCA5-AS1	0.376484746	0.274515209	0.516331188	1.35E-09
LINC01389	1.582346987	1.285259934	1.948105533	1.52E-05
AL442128.2	2.006885383	1.472139737	2.735874074	1.05E-05
AC007611.1	0.321746715	0.193536308	0.534891616	1.23E-05
AC005845.1	0.569650056	0.396966722	0.817451863	0.002259706
Z97192.4	0.650065532	0.467780055	0.903384384	0.010313593
AC007557.3	30.74728513	2.971079769	318.1993134	0.004062624
AC021037.1	0.295927924	0.148168356	0.591039402	0.000560785
AL157838.1	1.268096041	1.033712411	1.555623742	0.022728935
AC006450.2	1.839485411	1.294853455	2.613196546	0.000667777
AC092834.1	1.221285155	1.059324608	1.408007911	0.005888881
BAIAP2-DT	0.795559246	0.660047227	0.958892771	0.016370662
ZFPM2-AS1	1.335848398	1.161867006	1.535882276	4.76E-05
AF274853.1	10.77822795	1.583799134	73.34907268	0.015101985
AC007848.2	1.402365611	1.021362794	1.925495348	0.03655976
PLA2G4C-AS1	1.910805132	1.002340539	3.642650486	0.049175623
AC004893.2	2.146440357	1.310776897	3.514866807	0.002402002
AC005261.1	1.501683922	1.152268716	1.957056171	0.002622737
LINC02721	0.333758635	0.130645457	0.852649831	0.02184396
AL354712.1	7.847413365	2.625772103	23.45287181	0.000225836
AP000781.1	3.176319645	2.045576998	4.932107907	2.64E-07
AP005901.6	12.61647421	1.454046849	109.4706279	0.02147409
AC007383.1	1.366736273	1.027574465	1.817842019	0.031802773
AC005523.1	0.574213821	0.333999256	0.987192356	0.044793387
AC126283.1	1.411762754	1.039476096	1.917383267	0.027254693
AC090517.5	0.593991915	0.357924161	0.985757412	0.043855553
AC004067.1	1.373034368	1.076550808	1.751169904	0.010641084
AC091057.1	2.048762381	1.510701264	2.778462822	3.95E-06
HAGLR	0.764705863	0.672732642	0.869253282	4.08E-05
AC007220.1	1.480067908	1.14626532	1.911076759	0.002640006
AC009971.1	9.458646795	1.008964015	88.67114963	0.049093429
AL020997.2	1.297947623	1.071741063	1.571898372	0.007605987
LINC01216	2.077844621	1.056748004	4.085589235	0.034008942
AC023796.2	1.950517711	1.095548081	3.472708688	0.023206019
BX284668.2	0.297312843	0.165305624	0.534736352	5.12E-05
AC004967.2	1.496058879	1.147850798	1.949898168	0.002882103
SATB2-AS1	0.746330207	0.598390393	0.93084512	0.009439118
AC090004.2	0.330007597	0.196000544	0.555636285	3.04E-05
AC120498.9	3.036392153	1.706435972	5.402884995	0.000158367
AC098969.2	0.361947518	0.167684332	0.781265636	0.009632514
AC116914.2	1.369377147	1.195502743	1.568539914	5.70E-06
LINC02282	12.91955431	4.555396802	36.64112936	1.50E-06
AC011700.1	5.376458496	2.97962286	9.701330443	2.33E-08
ZNF582-AS1	0.61312943	0.47113285	0.797922916	0.000273174
USP27X-AS1	0.541723977	0.428377784	0.685060893	3.09E-07
AC007375.3	80.03815661	1.668927853	3838.456229	0.026463806
AP006222.2	2.321320643	1.439902729	3.742287182	0.0005478
AC003666.1	10.56764881	1.472322121	75.8497069	0.019045086
HOXB-AS1	1.332548129	1.133769915	1.566177135	0.000495465
AC005730.3	1.314763935	1.061305974	1.628751978	0.012262123
AF186192.1	0.752180112	0.615947903	0.918543464	0.00521582
AL359878.2	1.75550421	1.324658106	2.326483352	8.97E-05
HOTAIR	1.672571333	1.3534632	2.06691609	1.92E-06
AC104653.1	1.403102194	1.055166472	1.865767932	0.019844809
HCG11	0.761937355	0.649489255	0.893853946	0.000845911
LINC01569	1.307491711	1.036075092	1.6500103	0.023914578
AC026956.2	3.383228865	1.866612644	6.132090442	5.90E-05
AL136309.2	0.0338614	0.001745055	0.65705359	0.02525072
AL078600.1	2.410253553	1.57041499	3.699227419	5.70E-05
AC084026.2	1.277248584	1.024379194	1.592539125	0.029709133
MIRLET7BHG	1.310927936	1.045521053	1.643708701	0.018994227
AC013451.2	2.661996134	1.801894897	3.932650805	8.77E-07
AC110058.1	35.97733513	10.84401963	119.3624401	4.76E-09
AC027601.1	2.557174454	1.801382157	3.630068814	1.50E-07
AC235097.1	6.776847873	1.095524775	41.92115792	0.03958142
AL359881.1	1.352722366	1.177222988	1.554385038	2.03E-05
AL031600.1	1.298233294	1.11642942	1.509642844	0.000697002
KCNMB2-AS1	3.051505612	2.155592893	4.319779738	3.15E-10
LAMA4-AS1	1.752656324	1.018061507	3.017307077	0.042913818
AC138331.1	4.626013258	1.653247782	12.94421737	0.003527448
AL080317.1	1.439638413	1.173410193	1.766269607	0.000478027
LINC00944	2.228729773	1.588961505	3.12608983	3.44E-06
LINC00222	2.631712601	1.208680693	5.730141347	0.014794603
AC098479.1	1.282405414	1.009875672	1.628481299	0.041292171
AL590062.1	1.433247028	1.058204848	1.941209255	0.020046873
DPP9-AS1	1.984550885	1.444853394	2.725842103	2.31E-05
DNMBP-AS1	0.390815941	0.200704773	0.761003825	0.005723204
AL158206.1	0.6384273	0.521140694	0.782110131	1.47E-05
AC018638.7	1.341606015	1.106017919	1.627375713	0.002856876
AC009093.1	2.247405904	1.526042299	3.309759697	4.13E-05
LINC01700	2.445607951	1.534382577	3.897983683	0.000169912
ARHGEF9-IT1	2.19814459	1.389458343	3.47749874	0.000764409
AC011462.5	1.362724284	1.07200879	1.732278217	0.011473681
AC104083.1	4.81E+29	1.30499E+11	1.77E+48	0.001728138
AL691426.1	104.187519	4.322181567	2511.472263	0.004217083
SMCR2	3.826015827	1.707524606	8.572876233	0.001114968
AC105940.2	34.22636749	3.772378141	310.5320273	0.001689654
AC087442.1	1.487113755	1.190142899	1.858186377	0.000480262
AC239584.1	6.836384335	2.722212889	17.16844078	4.28E-05
AC004053.1	0.587824403	0.437799757	0.7892593	0.000409164
AP007216.1	101.1482435	2.232788836	4582.147221	0.01765305
AC005104.1	1.346599336	1.156325263	1.56818313	0.000128806
AL365205.4	1.504625037	1.069381096	2.117015637	0.019027273
AC020907.4	1.480774907	1.2815414	1.710982045	1.01E-07
AL683813.1	1.466874704	1.155023995	1.862923547	0.001679173
AC069549.1	1.57960492	1.3279795	1.878908299	2.42E-07
AL160290.1	1.608173179	1.150917304	2.247095394	0.005378293
AC010904.2	1.882618702	1.316932743	2.691293992	0.000520651
POT1-AS1	0.838552689	0.751209863	0.936050824	0.001703676
FLJ20021	0.707661414	0.566169418	0.884513824	0.002380084
AL022170.1	0.476427293	0.323631685	0.701361999	0.000171377
LINC02492	1.330338486	1.047329026	1.689822819	0.019341242
AC007991.4	1.252505436	1.033671712	1.517667407	0.021562981
AC022506.2	2.366122309	1.735579649	3.225743508	5.13E-08
AC108134.4	1.33262144	1.123338034	1.580895375	0.000986868
LINC01423	1.421586613	1.070903511	1.887106052	0.014935586
AC008555.1	0.665771424	0.567624535	0.780888707	5.75E-07
AC104779.1	0.660500964	0.506518585	0.861294208	0.002194809
TONSL-AS1	1.60840791	1.150886042	2.247812478	0.005388
AL035078.3	4.352121598	1.005892121	18.83001368	0.049088198
AC078880.4	4.699694052	1.199893457	18.40757115	0.026311972
AC079466.2	1.732528451	1.020932817	2.940110048	0.041676123
LINC01622	0.817513817	0.736659762	0.907242224	0.000149422
LINC02340	1.317158495	1.065937576	1.627587337	0.01073025
AC087277.2	1.272073094	1.015025403	1.594216215	0.03666693
SCAMP1-AS1	0.731116631	0.54301406	0.984378799	0.039045009
AL137786.2	51.30058456	1.771406396	1485.683907	0.021853467
AL357673.2	11.55302574	2.781730515	47.98178796	0.000756538
AC096721.1	20.01523342	4.040585767	99.14640892	0.000242172
AL031674.1	1.838561227	1.026110518	3.294291722	0.040698695
AC024145.1	1.448302056	1.222830136	1.715347686	1.79E-05
DTNB-AS1	1.515923676	1.186023729	1.937587364	0.000892271
AL161457.2	0.28241213	0.133695032	0.596556281	0.000920045
AC023043.1	1.675315488	1.388564714	2.02128281	7.16E-08
AL031733.2	1.388820387	1.07102908	1.800905413	0.013227966
MNX1-AS1	1.713223375	1.333210991	2.201552758	2.58E-05
AP005329.1	2.233152776	1.167715478	4.270707562	0.015154427
AL135818.2	2.032449147	1.437551946	2.873530621	5.97E-05
AC130469.1	1.305014139	1.142472558	1.490680796	8.76E-05
AL592295.6	0.76273563	0.607975305	0.956890249	0.01924157
LINC00528	1.42127806	1.060377311	1.905011832	0.01866203
AL139423.1	3.312252295	1.041271822	10.5361684	0.042512972
Z83745.1	1.963713917	1.608758501	2.396986461	3.27E-11
AC010343.3	2.587894777	1.529360773	4.379084058	0.000395541
PGM5-AS1	0.439720689	0.211871121	0.912603299	0.027422332
AC019131.2	0.569744774	0.434020207	0.74791243	5.07E-05
PRKAR1B-AS1	1.546054088	1.300851323	1.837476121	7.61E-07
LINC00665	0.657683466	0.524883704	0.824082627	0.000271254
PACERR	1.771723277	1.45506399	2.157295756	1.25E-08
AL133351.4	1.271957601	1.07548716	1.504319344	0.004953053
AL136102.1	2.629521737	1.556775785	4.441477465	0.000300419
AC044781.1	1.433847432	1.140555199	1.802559368	0.002026425
AP006623.1	1.191032523	1.021439547	1.38878358	0.025705538
AC027279.2	1.541017042	1.076443547	2.206092023	0.0181584
AC005050.1	3.400679966	1.785901384	6.475511099	0.000195491
ADAMTSL4-AS2	1.369863976	1.159997812	1.61769901	0.000207876
AC012307.1	1.787679145	1.083390715	2.949809963	0.023001026
AP000802.1	1.446198356	1.00105298	2.089289704	0.049348194
AQP4-AS1	0.545194687	0.319322976	0.930835767	0.026245196
AC018926.1	1.428467705	1.048161204	1.946761603	0.023959741
LINC01480	1.412460181	1.202653063	1.658868898	2.56E-05
AC078983.1	1.785893636	1.241411987	2.569184214	0.001775509
AC114956.1	1.4281499	1.113806833	1.831208138	0.004958078
B4GALT1-AS1	0.357757019	0.174698547	0.73263394	0.004944205
LINC02587	1.435027253	1.156695642	1.780332821	0.001026438
LINC01011	1.346013097	1.04060839	1.741050018	0.02362762
AC007279.1	3.630754756	1.265620275	10.41574662	0.016482428
LINC01432	27.59024435	10.04404264	75.78836636	1.24E-10
AC006270.1	1.286876727	1.117605897	1.481785049	0.000456235
MED4-AS1	1.973302282	1.136747647	3.425493693	0.015716285
AC068790.9	0.190631941	0.072170846	0.503534862	0.000824542
TTC3-AS1	1.908165669	1.17132134	3.108537424	0.009457398
AC004263.2	1.171274709	1.024509394	1.339064778	0.020642998
C1orf229	0.577315601	0.401588731	0.829936891	0.003011688
HCP5	0.819924376	0.681433083	0.986561995	0.035440783
ANKRD10-IT1	1.220184208	1.057936837	1.407314169	0.006264198
HCG9	0.705720248	0.513453528	0.969982756	0.031731949
AC083880.1	1.535732637	1.228225227	1.920229842	0.000167753
AL356124.2	1.762608319	1.306998272	2.377040699	0.000203517
AC127496.5	1.736522188	1.090621804	2.764945004	0.020045372
AL360181.2	1.304342765	1.129022662	1.506887422	0.000308918
SNHG9	1.216514374	1.03899654	1.424362031	0.01487883
LINC02061	0.704314478	0.604332669	0.820837445	7.21E-06
BX293535.1	1.529210137	1.229355786	1.902202496	0.00013661
AL513165.1	0.704100861	0.584154957	0.848675537	0.000231469
AL022341.2	110142.4215	1366.044831	8880640.478	2.18E-07
LINC02367	2.213211587	1.318355295	3.71546695	0.002650529
AL162582.1	0.816682747	0.718255916	0.928597586	0.001997941
AC011445.1	1.311051653	1.133409771	1.516535749	0.000266623
AUXG01000058.1	1.704452276	1.204704546	2.411510417	0.002596653
MBNL1-AS1	0.673620489	0.514372989	0.882170278	0.00409185
AL353622.1	1.188529481	1.023997827	1.379497388	0.023092485
AC023983.2	2.560620299	1.655473301	3.960665696	2.39E-05
AC011352.3	1.106427031	1.0264523	1.192632891	0.008241716
AL139398.1	0.43180612	0.270112551	0.690291971	0.000450767
IGBP1-AS1	1.768388455	1.394857991	2.241947029	2.49E-06
AC084018.2	3.51854818	1.449609402	8.54035665	0.005425466
AC068473.3	1.995055094	1.12032722	3.552752051	0.018982261
RAP2C-AS1	0.418919339	0.279273908	0.628391726	2.60E-05
AC020558.1	4.12766982	1.223100424	13.92989309	0.02234341
AL138773.1	1334.545586	25.80445061	69019.56364	0.000350789
LINC00412	1.525712873	1.119023581	2.080206182	0.007563597
AC007786.1	0.47003326	0.269932288	0.818469205	0.007633728
AL928654.2	1.200045514	1.052902662	1.367751539	0.006288009
AC074290.1	3.988552848	1.838980025	8.650748569	0.00046142
AC087482.1	0.845351382	0.759516508	0.940886671	0.002102496
AL513320.1	1.371159679	1.185096671	1.586435024	2.21E-05
AC008972.2	0.770290994	0.594248987	0.998484185	0.048675545
AL355075.2	1.258928434	1.065042816	1.488109942	0.006966525
AC123768.1	1.403402582	1.103866385	1.784218483	0.005662706
DLGAP1-AS3	1.958398469	1.250158922	3.067869609	0.003336641
Z97832.2	1.529426132	1.178548078	1.984767816	0.001395944
LINC02739	1.649696401	1.257924132	2.16348359	0.000296051
DLGAP1-AS2	2.416054519	1.969824603	2.963370156	2.51E-17
AC015849.1	1.656476707	1.307918073	2.09792581	2.83E-05
LINC01963	0.649120062	0.534449507	0.78839413	1.32E-05
AC073578.1	1.958859468	1.247472065	3.075924924	0.00349594
AL391095.3	1.365007968	1.102699484	1.689713998	0.004265186
AL391095.2	1.236433206	1.116896214	1.368763769	4.29E-05
AL589669.1	0.806195072	0.744919674	0.872510844	9.22E-08
LINC00705	1.563674016	1.188423304	2.057412052	0.00140829
AC146507.3	1.379935768	1.038342323	1.833906491	0.02646954
ANK3-DT	0.498778169	0.28597106	0.869946988	0.014251755
AC138466.3	2.176361474	1.36460577	3.471001932	0.001093738
AP000961.1	221.375492	1.44406628	33936.88306	0.035458821
AC005695.3	1.558183234	1.163507648	2.086737456	0.002918705
LINC02641	2.334769194	1.218711127	4.472878822	0.010580154
AC006566.1	0.699221106	0.517774811	0.944252493	0.019585884
AC113410.4	1.308628339	1.027514498	1.666651063	0.029261731
AC106052.1	1.581879453	1.174145823	2.131202576	0.002564767
AL160035.1	31.1750362	2.842185757	341.9491072	0.004881038
AL157762.1	1.800311912	1.243649975	2.606137616	0.001837551
AC009053.3	0.83414109	0.730922874	0.951935399	0.007127346
LINC01426	1.170651864	1.052707982	1.301810008	0.003637625
AC010327.5	3.857552367	2.163014198	6.879617468	4.79E-06
AC016738.1	2.25552276	1.532505225	3.319651271	3.71E-05
AL009181.1	3.480584893	1.842134545	6.576322683	0.000122116
AC090948.1	1.320660755	1.033161942	1.688162096	0.026390916
AC087276.1	1.218327503	1.033831647	1.435748178	0.018418506
AP001496.2	0.369681441	0.193657881	0.705700007	0.002556159
AC131953.1	1.425897039	1.082527883	1.878180137	0.01159921
AP002336.1	1.581758969	1.112754677	2.248439381	0.010607823
HRAT17	21.30671626	7.40846242	61.2780537	1.38E-08
AC126696.2	1.470498838	1.008339861	2.144482152	0.045165709
AC105137.2	1.878305726	1.352469407	2.608585734	0.000168727
AL139190.1	1533.115282	21.08527307	111473.1813	0.000796802
RNF216P1	2.147340752	1.448492335	3.183359825	0.000142083
AL121974.1	2.072858672	1.26130248	3.406592108	0.004029454
AC126696.3	1.655842449	1.07912326	2.540779462	0.020968799
SCAT2	1.783609843	1.524353282	2.086959834	5.18E-13
AL121890.5	1.645305368	1.280696114	2.113717474	9.80E-05
AP003717.1	1.180706895	1.02778068	1.356387408	0.018917866
AC011450.1	1.227352039	1.033547598	1.457497487	0.019477
EHMT2-AS1	1.613983642	1.064349375	2.447451239	0.024224721
AC012076.1	0.501576954	0.284736722	0.88355109	0.016915526
AC008750.1	1.716248744	1.271022167	2.317433815	0.00042332
ZFAND2A-DT	1.532835153	1.175285786	1.999159383	0.001622767
AC005332.5	1.484380542	1.120709993	1.966062236	0.005873737
AC079584.2	2.171660247	1.408031638	3.349433423	0.000451792
AC079142.1	0.468435731	0.273329606	0.802811074	0.005797152
PTOV1-AS2	1.328647173	1.147508391	1.538379434	0.00014475
LINC02449	1.892953787	1.402880111	2.554226845	2.99E-05
AC012470.1	6.249162675	1.609967874	24.25640584	0.008092973
AC017033.1	2.204199636	1.75001943	2.776252625	1.90E-11
AL121782.1	2.275425412	1.758018509	2.945111657	4.20E-10
LINC00551	0.183695461	0.074254553	0.454437086	0.00024582
AC097500.1	1.622817527	1.263919434	2.083627055	0.0001467
AC007637.1	0.639548804	0.522181881	0.783295413	1.55E-05
AL117379.1	1.532160902	1.289552153	1.820412633	1.23E-06
AC092794.1	1.46248039	1.143275491	1.870807961	0.002480219
AC016590.4	0.705309921	0.56490663	0.880609393	0.002052231
EIF3J-DT	0.604592624	0.483345363	0.75625478	1.05E-05
AL132780.2	0.777069438	0.611790023	0.987000259	0.038714682
AC096921.2	0.715154241	0.57893233	0.883428964	0.001873591
AC100810.3	1.906383711	1.294414997	2.80767672	0.001089239
AC090200.1	4.574953064	1.960629888	10.67524048	0.000435964
AC092468.1	3.253634113	1.124724558	9.412202189	0.029492689
NCAM1-AS1	1.709225736	1.184842589	2.465688389	0.004141556
AC073869.1	1.348567931	1.088089547	1.671402385	0.006315378
LINC02066	12.70527417	1.273976237	126.7087934	0.030286793
TFAP2A-AS2	1.729932896	1.353605952	2.210885539	1.19E-05
LINC01366	1.857824326	1.069771767	3.226399625	0.027845488
LINC01725	0.062089859	0.011801235	0.326673494	0.001035776
AC026801.2	0.625089961	0.493305657	0.792079826	0.000100443
AL117336.2	1.308642808	1.065538922	1.607211116	0.010306154
AC093810.1	32.15234318	1.398356073	739.277493	0.03003904
AL138885.2	4.305121298	1.141630688	16.23473298	0.031118725
AC006547.1	1.261243925	1.014421383	1.568121755	0.036723416
AL138885.3	8.132556228	2.813842414	23.50468188	0.000108619
AC073073.2	0.599950068	0.436169829	0.825229211	0.001684337
AC090164.2	1.478396764	1.222852222	1.787343516	5.40E-05
AC092162.2	0.494972829	0.263712105	0.929036234	0.028590287
ZNF775-AS1	1.669522502	1.223066943	2.278947526	0.001245484
AC090164.3	3.684904189	1.457004792	9.319474415	0.005868957
AL161785.1	0.736756067	0.593783079	0.914154548	0.005513907
AC099786.3	1.79087668	1.298572207	2.469819748	0.00038084
AC020905.1	1.90682889	1.042929409	3.486330315	0.036038272
AC027243.2	12.10612456	3.213748048	45.60352886	0.000228522
AL606519.1	2.63775864	1.750128746	3.97557646	3.59E-06
AC132192.2	1.673125132	1.369752459	2.043688762	4.60E-07
AC010536.1	2.860911596	1.604400585	5.101478543	0.000368109
AL050320.1	1.690990545	1.207200235	2.36866175	0.002249939
HMMR-AS1	5.965563607	1.246225601	28.55658648	0.02538585
SMILR	1.391842037	1.153959371	1.678762967	0.000545396
MIR325HG	4.794181621	1.510863243	15.21261274	0.007804159
LINC02289	0.566183576	0.438799168	0.73054797	1.22E-05
AC005006.1	1.212919902	1.009668847	1.457086343	0.039132361
AC010201.1	1.513649572	1.258009626	1.821238073	1.12E-05
SOD2-OT1	0.292705557	0.1339648	0.639545187	0.00206387
LINC00298	1.584598926	1.096739299	2.289471854	0.014214861
AL589182.1	6.258018225	3.105223677	12.61190696	2.91E-07
AC012645.3	1.563067003	1.102056148	2.216927384	0.012246155
CAMTA1-DT	1.389608538	1.073108124	1.799456965	0.012594806
AC018816.1	1.274949378	1.002166436	1.621981997	0.047975815
AC012645.2	1.623792234	1.06291349	2.480635766	0.024950431
AC126768.1	2.691667098	1.154066438	6.277863671	0.021929118
AC005906.3	1.373660465	1.138267087	1.657733142	0.000931896
AC012078.2	0.811792658	0.695433233	0.947621264	0.008252976
DGUOK-AS1	1.503700894	1.200539258	1.883417275	0.000383842
AC107021.2	1.347207006	1.158486277	1.566670883	0.000108607
AC137056.1	0.755988508	0.661614556	0.863824138	3.93E-05
AC022034.3	4.93244438	1.679542807	14.48549418	0.003692358
AL645939.4	1.380050926	1.163206767	1.637319014	0.000221299
AL158196.1	1.764181774	1.306270659	2.382612907	0.000213471
AC233728.1	1.407439185	1.150269276	1.72210551	0.000900736
BX890604.1	0.808370504	0.655407994	0.997032196	0.046840943
LINC00158	1.708451865	1.232059735	2.369047287	0.001321956
AC025031.3	1.368546835	1.122013077	1.669250098	0.001961682
CCAT2	0.067270163	0.014309986	0.316231957	0.000631165
BX539320.1	1.270635747	1.029136298	1.568806002	0.025947443
AC008496.2	0.68040837	0.463241641	0.999382414	0.049632985
RRS1-AS1	0.052214969	0.004712186	0.578585569	0.016135283
AC124798.2	1.983008037	1.138036387	3.455356014	0.01567731
AL121820.3	2.25109688	1.533480518	3.304533121	3.43E-05
AL133215.3	1.727427683	1.204297566	2.477798249	0.002978184
AC008808.2	7.602893806	3.133356785	18.44794519	7.28E-06
AL133215.2	3.50626878	2.492570231	4.932226425	5.77E-13
AC009236.1	1.635889161	1.31973902	2.027774664	7.06E-06
EPCAM-DT	0.684450949	0.547839238	0.855128783	0.000844637
LINC01507	0.681119241	0.607735654	0.763363836	4.04E-11
AC040934.1	2.117235156	1.567793058	2.859232398	9.91E-07
AC009087.1	1.482344172	1.101770914	1.994374889	0.009317351
AC098483.1	0.56865681	0.336726638	0.960335568	0.034742645
AC125616.1	0.744923558	0.61077063	0.908542553	0.003652451
AL391121.1	0.79326657	0.643920684	0.977250564	0.029540396
ZNF667-AS1	0.7905411	0.633648709	0.986280287	0.037309803
AC008073.2	2.040537528	1.200837657	3.46740742	0.008375871
AL512380.2	0.213141028	0.053066032	0.856086203	0.02933188
AC027682.1	1.736662874	1.070100051	2.818426122	0.0254695
AC092651.2	5.371513241	1.894992694	15.22599775	0.001564607
AC005865.2	1.785814756	1.509493062	2.112718781	1.37E-11
AC008731.1	1.261923436	1.040305401	1.530753139	0.018226375
AC103809.1	0.57529454	0.399617165	0.828202182	0.00294051
AC073655.1	1.629009469	1.175566409	2.25735597	0.00337037
AC016769.5	1.787164032	1.290385812	2.475194047	0.000475527
AL133346.1	1.532967091	1.001097959	2.347410741	0.049412908
LINC01508	0.782575481	0.699789678	0.875154925	1.73E-05
AC007663.3	1.643991211	1.226086193	2.204336953	0.000893649
GMDS-DT	0.578527359	0.355635617	0.941114694	0.027494312
AL049765.1	87.44657845	2.895364516	2641.085101	0.010129375
AC105285.1	2.532679585	1.583578325	4.050614851	0.000105063
AL353152.2	0.032829633	0.006775214	0.159077592	2.20E-05
AC108673.3	1.655238777	1.373613679	1.994604051	1.18E-07
AC108673.2	1.397131309	1.067236984	1.828999485	0.014954425
LINC01629	1.419535401	1.16353857	1.73185557	0.000554835
AC239799.2	1.868324396	1.112456073	3.137774274	0.018136061
AL445209.1	7.48442968	1.266763975	44.22030367	0.02635972
AD001527.1	1.291557844	1.115743425	1.495076402	0.000610468
AC099343.2	1.677444732	1.375200939	2.046116133	3.34E-07
AC018437.3	25.19043682	2.020689285	314.0305201	0.012196176
AC099343.3	1.41470821	1.015277242	1.971283543	0.040409769
AC063965.2	1.196742791	1.018045249	1.406807122	0.029501875
TMEM147-AS1	1.63120607	1.318079781	2.018719412	6.81E-06
ZNF252P-AS1	1.765521594	1.137574165	2.740099586	0.011253529
AC090510.2	1.322370902	1.051944633	1.662316388	0.016675234
LINC02499	0.625934079	0.409473761	0.956821921	0.030478523
AC108136.1	1.433039146	1.198120646	1.7140187	8.19E-05
LINC00352	9.60717142	1.662842379	55.50600818	0.011464493
AC066613.1	1.377286292	1.016636948	1.865875065	0.038783279
AC114489.1	2.283384332	1.471961703	3.542105747	0.000228059
AC097358.2	5.284235493	2.078501321	13.43426846	0.000470856
AC103770.1	1.316950419	1.101011838	1.57524047	0.002585874
AC012409.1	0.673672447	0.558731078	0.812259393	3.50E-05
LINC00488	1.506337188	1.200664961	1.889829217	0.000399668
PEG13	0.89242565	0.802087701	0.992938229	0.036607875
AC012447.1	1.726005289	1.12886279	2.639022459	0.011752926
AL731684.1	35.69401816	1.090791953	1168.016439	0.04455881
AL356299.2	1.488842962	1.204159636	1.840830151	0.000237124
AC034236.2	1.476479756	1.17783272	1.850850663	0.000726109
AC024382.1	0.243249032	0.098814213	0.598801429	0.002099976
AL021396.1	40.73860553	4.270457243	388.6314478	0.001275249
AC034236.3	2.170417373	1.526457981	3.086040777	1.59E-05
AP001972.3	1.796252714	1.084876563	2.974093017	0.022808769
AC005785.1	2.125801887	1.673606816	2.700176423	6.40E-10
AC091167.5	2.240014546	1.219121056	4.115805516	0.009368892
C5orf34-AS1	1.492221033	1.103320046	2.018202805	0.00937129
AC092894.1	0.637052388	0.541687554	0.749206333	5.04E-08
LINC01697	0.774752835	0.690990175	0.868669306	1.23E-05
AP000813.1	1.633821442	1.008083922	2.647966548	0.046300378
AL078621.2	1.703816537	1.246580632	2.328762952	0.000830385
AL122023.1	0.739405047	0.550593018	0.992965413	0.044761331
AC127526.4	0.432641842	0.258130034	0.725134386	0.001474273
AL158163.1	1.338033028	1.016152774	1.761873243	0.038070602
AP001007.3	4.973205622	1.013873703	24.3943344	0.04804782
AC104135.1	1.378382279	1.009048123	1.882900988	0.043740857
CXXC5-AS1	0.385440114	0.234847488	0.632598128	0.000162293
AC079174.2	2.382009781	1.813922298	3.128011934	4.27E-10
AL356277.3	1.401266002	1.007231894	1.949448205	0.045205243
AC245884.10	1.362201242	1.082414948	1.714307648	0.008411266
AL356277.2	2.025879464	1.568737871	2.616235434	6.27E-08
AL121938.1	0.414799563	0.254625318	0.675732795	0.000409037
AC104232.1	0.287326115	0.12870615	0.641432412	0.002336961
AC010503.4	0.689802604	0.61662265	0.771667457	8.59E-11
AP001065.3	1.47942778	1.186688146	1.844382253	0.000498631
AC011246.1	1.357105999	1.131042789	1.628352801	0.001021627
LINC00943	3.004191717	1.864228229	4.841235495	6.23E-06
AL137847.1	0.485432164	0.247768358	0.951067308	0.035189318
LINC01315	0.827098045	0.713408659	0.958905065	0.011863605
LINC02313	0.754059889	0.617552875	0.920741105	0.005599015
LINC01202	710.7719664	10.18566897	49598.7833	0.002433469
AP006261.1	6.393121686	2.78483694	14.67662408	1.21E-05
AL672032.1	10.35410452	2.590649773	41.38246761	0.000944412
AC009275.1	1.676559379	1.287870681	2.182557139	0.000123062
JAKMIP2-AS1	14.13931961	2.162712674	92.43962986	0.005689383
AC010086.3	3.718594477	1.39302455	9.926562229	0.008750656
AP002852.1	1.984938742	1.461908066	2.695095472	1.12E-05
AL096870.12	1.57319281	1.052137584	2.352292757	0.027273356
LINC01583	1.684535271	1.326314162	2.139507488	1.91E-05
AC005699.1	0.623732534	0.457223655	0.850879585	0.002890585
AC016229.2	2.357761825	1.478577107	3.759723317	0.000315061
AC005972.3	1.621869136	1.068663465	2.461447949	0.023088454
SNHG14	0.70668695	0.529605881	0.942977531	0.018329184
AC108517.1	25.49057813	7.418250215	87.59067902	2.72E-07
LINC02827	2.033441051	1.464895813	2.822646137	2.22E-05
AC243571.1	0.844678081	0.72106529	0.989481911	0.036533182
AC008105.3	1.47809551	1.280054198	1.706776432	1.02E-07
PAUPAR	6.915923487	1.740203725	27.48528635	0.006016269
PHEX-AS1	3.165068197	1.921237089	5.214169949	6.08E-06
EGFLAM-AS4	18.50339655	1.842972009	185.7736754	0.013157743
USP46-DT	0.70846007	0.564992783	0.888357667	0.00283266
GABPB1-AS1	1.222041792	1.040115769	1.435788385	0.014760101
AC022306.3	1.301649349	1.019429302	1.661999537	0.034490541
AC093763.1	1.980010119	1.039047501	3.773109573	0.037857309
ELF3-AS1	1.925351475	1.388995815	2.668818914	8.42E-05
AC245187.2	0.581586645	0.373415145	0.905809608	0.01650403
AC008050.1	0.520810284	0.39007189	0.695367594	9.71E-06
CARD8-AS1	0.678844919	0.538063475	0.856461077	0.001088374
DICER1-AS1	1.328012228	1.061789116	1.660985644	0.012947814
AL121899.4	1.900480933	1.15131054	3.137144715	0.012040462
LINC02454	3.60389181	2.707457832	4.797133321	1.56E-18
AL162413.1	1.23476068	1.051712583	1.449667866	0.009999813
DCST1-AS1	2.022758932	1.586841788	2.578425731	1.28E-08
C2-AS1	1.489227456	1.174682291	1.88799851	0.001002089
HCG21	4.86982508	1.052443442	22.53346392	0.042830433
LINC01424	2.45719305	1.626160157	3.712916997	1.97E-05
AL161729.4	1.557655023	1.216015498	1.995278166	0.000451269
AC009107.2	2.819352879	1.023126276	7.769080755	0.045051715
AC092384.2	1.430411876	1.054463572	1.940397173	0.021401095
LINC01119	2.871103511	1.479787763	5.570552467	0.001815582
AC010729.1	2.157514641	1.008277803	4.616653679	0.047568422
AP000759.1	0.773411874	0.630854461	0.948183716	0.013442712
FLG-AS1	1.342050228	1.013838979	1.77651368	0.039781069
AC002331.1	436.5168906	37.3521711	5101.363325	1.26E-06
AC133106.1	1.653050325	1.002672844	2.725291098	0.048789299
AL356234.2	4.376817978	1.725721083	11.10059777	0.001876786
AL157756.1	1.877900005	1.135855163	3.104716641	0.014027526
AL356234.3	1.297098845	1.107936378	1.518557787	0.001218874
AC016737.1	1.881459199	1.490814632	2.374466039	1.02E-07
AC116025.1	0.775510815	0.626021747	0.960696695	0.019967294
LINC01267	1.700585316	1.090478706	2.652037497	0.019180035
HM13-IT1	1.456032077	1.220209754	1.737430308	3.08E-05
LUARIS	2.691885941	1.596595135	4.538564449	0.000202836
AC132872.1	1.355869317	1.121982671	1.638511586	0.001625083
LINC02063	9.578906681	1.108519426	82.77297721	0.040014594
AC134312.5	2.225197983	1.68541713	2.937851988	1.68E-08
AC007128.1	1.691276304	1.037930209	2.75588427	0.034909409
AC118755.2	1.383060903	1.00822793	1.897247045	0.04434961
AL138789.1	14.32813462	3.148271169	65.20894507	0.000574681
AC008680.1	1.948213132	1.444784473	2.627059245	1.23E-05
LINC00937	2.873056395	1.724868566	4.785554801	5.03E-05
AL031705.1	1.651662327	1.245098245	2.190982481	0.000500493
AC093796.1	3.113942823	1.086134301	8.927661977	0.034539515
AP002833.1	4.690440737	2.301638016	9.558511875	2.09E-05
AC008115.1	1.210240697	1.016655603	1.440687033	0.031896205
FAM27C	0.234662042	0.0615059	0.895300683	0.033850588
LINC02390	1.77127238	1.30843967	2.397822318	0.000215837
AC011472.1	1.214590438	1.057874735	1.394522323	0.005812187
DLX2-DT	3.126712049	1.386819907	7.049457675	0.005989578
ADIRF-AS1	1.268163688	1.080091714	1.48898387	0.003723552
LINC01645	0.335336819	0.116003452	0.969374443	0.043654364
AC093001.1	1.172673856	1.073206009	1.281360672	0.000427947
AC012101.2	0.134323263	0.018494287	0.975584451	0.047211488
AC015818.2	1.741153364	1.400432092	2.164771184	6.00E-07
LINC02577	1.2735055	1.142187596	1.419921091	1.34E-05
AL023806.4	3.242198354	1.119986263	9.385695625	0.030089515
AC008969.2	2.529313745	1.036270823	6.173509742	0.041527796
LINCMD1	0.724126533	0.601438679	0.871841559	0.000654556
AC006058.1	1.66851434	1.393628221	1.997620356	2.50E-08
PINCR	12.90623836	1.535095459	108.5085541	0.018547358
AC131009.1	1.3292858	1.094626407	1.614250055	0.004074651
AC068533.3	1.495785649	1.096646643	2.04019656	0.011005812
AC004771.1	1.53087193	1.00208639	2.338689449	0.048883773
AC007846.1	2.014304363	1.314487526	3.086694995	0.001301651
AL122035.2	0.22237033	0.085736483	0.576750554	0.001989868
LINC02800	9.516889903	2.603143792	34.79300441	0.00065816
AC092053.5	0.105169175	0.027739698	0.398726599	0.00092562
AL121652.1	1.591471605	1.095063089	2.312909543	0.014848104
AC145423.2	1.275396018	1.071527224	1.518052893	0.006193064
KMT2E-AS1	1.297972376	1.087006355	1.549882649	0.003953871
AP003119.3	1.30968045	1.140292621	1.504230449	0.000134621
LRP1-AS	2.130025986	1.417797069	3.200042375	0.000271581
LRRC7-AS1	0.029500535	0.001715552	0.50728952	0.015200516
AP003119.2	1.488046033	1.246450289	1.77646956	1.10E-05
AC025165.4	1.405436572	1.087384995	1.81651574	0.00932429
LINC00994	7.68952674	1.185044047	49.89588502	0.032524508
LINC00525	1.696075883	1.327052253	2.167716753	2.44E-05
PDXP-DT	3.338801689	1.717922084	6.489000181	0.00037653
AL450270.1	2.330281708	1.293769468	4.197202805	0.004834556
AC092143.3	2.061015097	1.587122936	2.676404666	5.79E-08
AL138716.1	0.713035911	0.607948405	0.836288419	3.22E-05
PSMG3-AS1	0.598463289	0.446253405	0.802589525	0.000606652
AC092143.2	320.0037232	12.8965927	7940.26649	0.000430684
LINC02828	2.187131726	1.110759554	4.306553269	0.023584654
LINC00668	1.551600265	1.076786653	2.235784939	0.018428517
AJ239318.1	1.389435613	1.111642686	1.736647348	0.003853103
AC079385.1	8.96871806	2.65688741	30.27523986	0.00040902
AL356259.1	13.42451072	1.932971473	93.23339259	0.008627215
LINC00592	2.878314842	1.561653936	5.305078248	0.000702119
AC103925.1	1.670271374	1.275756799	2.186785494	0.000190358
SGMS1-AS1	0.449919506	0.322687054	0.62731851	2.48E-06
FAM197Y7	1.75482176	1.223363713	2.517157717	0.002248767
AC092329.4	0.532133715	0.352961623	0.802258013	0.002596764
AC130371.1	2.302055279	1.336223291	3.965997705	0.002661635
AL358292.1	10.4416201	1.558811962	69.94264414	0.01562983
LINC02780	6.533815072	2.49877587	17.0846613	0.000129517
AC061708.1	1.89215435	1.235304957	2.898270638	0.003375479
AC069544.1	1.459702063	1.119181738	1.903828521	0.00525847
ZNF561-AS1	0.499240642	0.326275074	0.763899051	0.001369679
HAGLROS	0.825391984	0.690061998	0.987261912	0.035704609
AP003392.5	1.473072341	1.091464862	1.988100759	0.011338796
AC009120.5	1.468203744	1.062201639	2.0293908	0.020053641
AC105389.2	0.607873552	0.426674256	0.866024257	0.005842609
AC092327.2	1714.674476	4.601431737	638955.1615	0.013691618
AC080129.2	2.425148964	1.812516744	3.244851402	2.47E-09
AC087623.2	1.558531315	1.072440975	2.264945035	0.019983187
AC025580.3	0.635038062	0.501827359	0.803609713	0.000156719
AC018541.1	0.517248895	0.35465252	0.754390296	0.000617664
AL354740.1	30.1311336	4.944318923	183.6218954	0.00022146
AC025580.2	2.356924118	1.141522962	4.866385943	0.020460321
AC012673.1	22.23638803	2.776155255	178.1085376	0.003480161
AC108477.1	0.482329405	0.353972031	0.657231745	3.86E-06
AC087588.1	1.547356148	1.316736182	1.818368086	1.15E-07
AC015936.2	1.396932179	1.028874877	1.896653867	0.032161098
AC009902.2	1.489494597	1.039563071	2.134160221	0.029899373
PICART1	1.60453341	1.237037479	2.081204093	0.000366905
C8orf44	1.586996622	1.274410048	1.976254253	3.68E-05
AL136456.1	1.353662068	1.001655782	1.829371954	0.048754651
AC009902.3	2.244605099	1.41082791	3.571131543	0.000643269
AL049796.1	0.597573455	0.386763071	0.923288858	0.020366775
RGMB-AS1	2.642986243	1.796020786	3.889362713	8.19E-07
AC090912.3	2.177282234	1.496665523	3.167413063	4.73E-05
AC002128.1	1.311554861	1.089130189	1.579403611	0.004230429
AC117395.1	1.676262599	1.058990867	2.653333837	0.027483855
SNHG17	2.001915749	1.583635591	2.53067479	6.46E-09
AC245123.1	0.269560931	0.139103361	0.522367647	0.000102835
KIF1C-AS1	1.997252864	1.587302102	2.513081157	3.60E-09
STEAP3-AS1	2.077906442	1.594759679	2.707426855	6.07E-08
AC007861.1	0.079541193	0.027825886	0.227371066	2.31E-06
LINC00242	2.257827489	1.647748563	3.093788146	4.03E-07
AC022382.1	3.32328213	1.810665132	6.099528797	0.000106123
DPP10-AS3	495.4488031	1.125051334	218185.1699	0.045727515
AC079804.3	0.459894156	0.298062516	0.709591522	0.000447498
AC021594.1	8.486826834	3.678615745	19.57971006	5.34E-07
AL031429.2	0.850030416	0.764567586	0.945046221	0.002652005
AL590064.1	1.236390229	1.055296	1.448561161	0.008638756
AC007405.1	1.497278932	1.076442329	2.08264218	0.016508446
AC254633.1	0.706672737	0.607079649	0.822604346	7.48E-06
AL121906.1	3.181269239	1.17825668	8.589362696	0.022391796
AC108053.1	0.478495066	0.357480909	0.640474839	7.23E-07
KDM4A-AS1	1.939001896	1.443997827	2.603693912	1.07E-05
HOXA11-AS	2.283288477	1.619794393	3.218560511	2.44E-06
AC004470.2	1.964970116	1.210117149	3.190689067	0.006313003
AC010999.1	1.659016605	1.245816293	2.209263203	0.000532377
EWSAT1	1.268208729	1.03505158	1.55388718	0.021886131
MAP3K4-AS1	1.432098582	1.125838577	1.821669989	0.003439461
AP001160.1	2.180880498	1.640401688	2.899436024	8.04E-08
AC109462.2	1.832725332	1.327369518	2.530480095	0.000232758
AC007569.1	1.669498682	1.315856431	2.118183856	2.44E-05
AC109462.3	1.311854337	1.068195452	1.611092614	0.009618486
AC005532.1	1.631711991	1.132351333	2.351287931	0.008619284
AL391262.1	4.254384686	2.145052204	8.437924737	3.41E-05
DDX11-AS1	4.074423925	2.410241472	6.887662717	1.57E-07
AC104335.2	2.135745421	1.485631209	3.070350485	4.18E-05
BX546450.2	4.062203259	2.622439587	6.292421531	3.43E-10
MEIS1-AS2	0.198183603	0.052931181	0.742034086	0.016265286
CSMD2-AS1	391.2269444	6.569182485	23299.47789	0.0042004
AC017100.1	0.623549602	0.490023084	0.793460795	0.000122212
AC073062.1	1.558535536	1.142265826	2.126504147	0.005126809
HOTAIRM1	1.6071873	1.363059232	1.895039451	1.66E-08
AC004585.1	1.241715231	1.0569783	1.45874018	0.008432933
LINC01748	5.085815668	1.834252755	14.10139412	0.001772948
LINC02320	2.024921147	1.4103036	2.907392176	0.000131931
LINC01020	0.05152117	0.007466354	0.355519039	0.00261821
AC106895.1	1.483273376	1.083603082	2.030355898	0.013847207
AL133335.2	1.352188309	1.030497344	1.774301733	0.029503806
AL133255.1	1.727339107	1.352237361	2.206491609	1.21E-05
AL162741.1	1.487740366	1.176013054	1.882097643	0.000928195
AL596244.1	0.65975937	0.501202798	0.868475651	0.003021923
AC104964.2	0.231951602	0.087887225	0.612165715	0.003166605
AC124016.1	1.806497101	1.334883289	2.444731912	0.000127539
AC008937.3	0.394421443	0.255382675	0.609157511	2.73E-05
AC098588.3	0.13988414	0.036623206	0.53429437	0.004018821
AC012459.1	1.363526085	1.075896345	1.728050657	0.010313269
Z95115.1	1.577623822	1.231702359	2.020696728	0.000306054
AL137244.1	1.592868425	1.173717476	2.161704047	0.00280756
AC016831.1	1.584499652	1.209850149	2.075165383	0.000825887
AL161668.1	2.464729624	1.340785439	4.530845834	0.003683968
LIX1L-AS1	1.686475595	1.239657872	2.294342655	0.000874915
LINC00605	0.603623786	0.506194261	0.719806016	1.90E-08
AC034229.4	1.807968833	1.388626124	2.353946283	1.09E-05
AC010722.1	0.000457252	5.76E-07	0.363226409	0.023994598
AC027607.1	1.455086027	1.111892496	1.904208682	0.006280794
LINC00380	0.464662824	0.236557666	0.912722651	0.026075362
AC005387.2	1.618552508	1.329097792	1.9710455	1.67E-06
LINC00536	8.37282732	2.187465793	32.0481525	0.001916122
AC128709.1	1.51180573	1.065930884	2.144188333	0.020445776
AC087633.1	1.429039157	1.004292428	2.033424582	0.047282066
AC110769.2	1.762642603	1.157637437	2.683835928	0.008233038
AC008592.1	2.438716341	1.25330914	4.745307603	0.008671361
AC010754.1	2.461907313	1.595589901	3.798587353	4.67E-05
AL449423.1	3.107252094	1.858178626	5.195956644	1.55E-05
LIFR-AS1	0.528947458	0.388702399	0.719793379	5.08E-05
AL606534.1	2.021890821	1.305989807	3.130225422	0.001593468
AC090527.3	1.555805122	1.081283475	2.238570768	0.017268662
AC005253.1	1.485202369	1.143180295	1.929552221	0.00305644
NAPA-AS1	0.50141292	0.360259269	0.697872167	4.27E-05
AC112721.1	1.635919048	1.302576921	2.054566673	2.30E-05
AC013731.1	2.054933044	1.582548506	2.66832252	6.50E-08
ISM1-AS1	1.531848366	1.123867913	2.087931677	0.006954913
BX640514.2	1.271758245	1.040675241	1.554153466	0.018791237
AC004034.1	2.043795479	1.583587355	2.637745211	3.98E-08
AL136084.2	0.740900487	0.55292195	0.992786653	0.044595592
AC004466.2	1.364714184	1.038550263	1.79331215	0.025653983
LINC02167	1.29488913	1.128994261	1.485160659	0.000220347
OBSCN-AS1	1.469386664	1.038729907	2.078593437	0.029653529
AC004466.3	1.438567908	1.172688135	1.764729738	0.000486948
AC020913.2	1.394048004	1.019417336	1.90635353	0.037489334
AC092848.2	0.030489856	0.001663688	0.55877758	0.018663705
AC002480.1	1.462844751	1.250138394	1.711742297	2.09E-06
AC092296.2	1.960602686	1.230789523	3.123168357	0.004595381
AC006026.3	0.811959603	0.696520371	0.946531392	0.007761388
AC092070.3	0.009712517	0.000308544	0.305735453	0.008455349
LINC02362	1.729767092	1.382731613	2.163900907	1.62E-06
U91319.1	0.508508359	0.33557858	0.770552017	0.001427157
LINC01747	0.239404246	0.069646821	0.822929063	0.023248817
AL353807.5	1.34150506	1.160029917	1.551370184	7.44E-05
AC016745.1	2.714509961	1.90048619	3.877199618	4.02E-08
AC120114.1	0.660067267	0.532895459	0.817587745	0.000142172
AC104024.4	4.88442336	2.902435395	8.219852749	2.34E-09
LINC02829	0.262367012	0.113472935	0.606633196	0.001755533
AC023824.4	18004.424	3.077676028	105325993	0.026830497
LINC02307	11.06329626	1.673937298	73.11894201	0.012608121
AL021328.1	0.874739798	0.774976787	0.987345333	0.030304018
LINC01117	0.804288464	0.691403405	0.935604204	0.004763573
DDX59-AS1	1.352557409	1.120990333	1.631960144	0.001621375
AC010245.2	1.644432419	1.238890051	2.182726368	0.000576126
AC073592.1	1.492527302	1.167048524	1.90877903	0.00141891
AC073195.1	2.09177646	1.556245211	2.811593397	1.00E-06
LINC02102	3.270344941	1.361290105	7.856632461	0.008056614
CT66	1.68901931	1.290759575	2.210160813	0.000133356
AC104411.1	1.850557391	1.161980586	2.947177173	0.009535031
LINC02012	1.436220218	1.001934215	2.058746455	0.048783163
AC016949.1	1.419729046	1.119576451	1.800350983	0.003827686
AC068944.1	7718.74453	23.8351737	2499625.884	0.002403436
AC090739.1	1.250315256	1.02059468	1.531742494	0.031023143
GLIS3-AS1	1.458645108	1.074308907	1.980478368	0.015549494
LINC01301	2.254093217	1.536659578	3.306481347	3.22E-05
AC044893.1	4.219314873	1.19996628	14.83593189	0.024824849
LINC02582	2.27048538	1.012689813	5.090506287	0.046527596
DYRK3-AS1	2.516636169	1.498673087	4.226043463	0.000483443
AL049552.1	1.267345548	1.051174687	1.527971286	0.013027682
LINC00970	2.396608721	1.264742653	4.541424571	0.007358874
AC087392.3	1.861517435	1.341376144	2.583352311	0.000201943
AC019257.9	1.884411875	1.414173373	2.511013277	1.52E-05
AC092171.4	1.587172132	1.322389583	1.904972189	7.02E-07
AC244102.4	1.700980553	1.288049168	2.246292232	0.000181047
RORB-AS1	3.120142866	1.923067577	5.062376183	4.06E-06
AC072022.1	1.612402966	1.195233769	2.175175595	0.001762956
AL731557.1	0.360323671	0.171880568	0.755368389	0.006875307
AL358115.1	1.343174129	1.017309981	1.773418894	0.037432614
TMEM252-DT	0.731122641	0.620717636	0.861165022	0.000177195
AP000221.1	2.496511633	1.493223465	4.173903291	0.000484961
AL354766.2	1.470478557	1.029676078	2.099987785	0.033937499
AC072054.1	1.777567129	1.333251039	2.36995495	8.86E-05
AL136115.1	1.655186025	1.273374458	2.151480863	0.00016577
AL354696.2	0.497141973	0.307485933	0.803777068	0.004357441
GPRACR	2.171889774	1.568355491	3.007676014	3.02E-06
AC245884.11	2.633667663	1.36936608	5.065267399	0.003708044
LINC02744	0.236156498	0.056781112	0.982190905	0.047180693
AP001783.1	1.54038409	1.244691661	1.90632204	7.10E-05
AL033527.2	2.146239588	1.649602824	2.792396024	1.29E-08
AC026748.7	0.750381082	0.615342993	0.915053513	0.004554952
AC005856.1	0.446032885	0.251221911	0.791910762	0.005841858
LINC01164	2.647194494	1.008848989	6.946172086	0.047944117
AL033527.3	1.44988379	1.222465508	1.719609257	1.98E-05
AC103591.3	1.396331362	1.194698854	1.631993926	2.72E-05
AC023906.2	1.462238626	1.036459499	2.062928459	0.03047175
AC112219.2	2.117986241	1.372911224	3.267411349	0.000691836
LINC02831	2.109593	1.05679777	4.211196078	0.034293798
AL354919.2	15.97726841	7.402032454	34.4868936	1.68E-12
AC010285.3	1.921363754	1.290387997	2.860874935	0.001303774
AC125494.3	1.980943585	1.382804845	2.837810051	0.000193614
AC007877.1	1.539843051	1.229909164	1.927879465	0.000166753
AL499627.1	3.481401215	2.027775423	5.977069395	6.08E-06
LINC02621	3.135213774	1.435529822	6.847343233	0.004142987
AC107294.1	1.332950225	1.129099797	1.573604305	0.000689291
AL160191.1	2.045416124	1.183372961	3.535425652	0.010377428
N4BP2L2-IT2	1.422563738	1.175996813	1.720827444	0.000284233
LINC02275	0.639399878	0.530284185	0.770968125	2.81E-06
MIMT1	0.005032107	7.62E-05	0.332344531	0.01331569
AC103740.2	2.191949076	1.296822483	3.704933263	0.00338378
AC091180.5	1.243937398	1.008801401	1.533879958	0.041157747
AC092675.2	21.12385185	1.61819027	275.7507108	0.019957043
NDUFV2-AS1	1.462271015	1.078152932	1.983240465	0.014528047
AL354824.2	12.86771995	4.411774337	37.53098054	2.90E-06
HDAC4-AS1	1.367182217	1.100803445	1.698020862	0.00467574
AC132938.3	0.617544165	0.466149533	0.818108286	0.000782121
AC145207.1	10.96839513	1.713570651	70.2076052	0.011452582
AC009061.2	1.496935199	1.127401918	1.987591962	0.00528736
AL117344.2	1.809553701	1.168051751	2.803372876	0.00791967
AC022211.3	1.5833003	1.319930289	1.899221392	7.41E-07
LOH12CR2	0.568542068	0.408509735	0.791266537	0.000813624
AC009812.3	0.457318717	0.262025922	0.798166867	0.005899415
AC239804.1	4.779064781	1.039859285	21.9639912	0.044410855
AC132872.5	1.393119757	1.1326675	1.713461944	0.001691398
AC007349.2	0.316322159	0.168003808	0.595580001	0.000363712
AC009404.1	1.371462051	1.071210285	1.755872012	0.012223831
AC073140.2	10.86268434	4.969971959	23.74216838	2.24E-09
FIRRE	2.93148064	2.278713018	3.771242222	5.84E-17
C4A-AS1	3180.26045	2.573829535	3929575.131	0.02640295
AC020658.5	1.694275388	1.346581522	2.131745492	6.82E-06
ILF3-DT	0.756816246	0.621078051	0.922220369	0.005730003
AC243830.3	3.180828728	1.279505787	7.907483892	0.012758799
LINC02429	43.27322121	1.743084054	1074.286503	0.021502758
LINC02434	2.64576	1.756789399	3.984567518	3.21E-06
AC243830.2	2.412845223	1.642913248	3.543596765	7.06E-06
VPS13B-DT	1.8182109	1.128431159	2.929634519	0.01403312
AC243965.1	0.112826664	0.015183996	0.838373224	0.032986828
AL024498.1	1.609694497	1.005919897	2.575867505	0.047192272
AL157884.2	1.941825826	1.207280014	3.123291608	0.006203996
AC022164.1	241.4544107	13.81659786	4219.579456	0.000170615
AC093639.3	16445.73107	19.52274984	13853687.25	0.004734419
AC092118.2	1.63556448	1.258921984	2.124890345	0.000229405
RELA-DT	1.659076693	1.110048019	2.479654418	0.013542859
RUSC1-AS1	1.371788534	1.149507691	1.637051928	0.000457043
AC126468.1	1.642166974	1.064606108	2.533061147	0.024892031
AC138150.2	1.561241088	1.152945446	2.114127554	0.003975805
AP001056.1	1.637043515	1.077948898	2.486121071	0.020774626
AC009121.3	2.944999792	1.591173073	5.450710499	0.000584576
AC009121.2	2.251590561	1.362589932	3.720605837	0.001538575
U52111.1	2.043623043	1.596320033	2.616264317	1.42E-08
AC078906.1	1.496522784	1.207693483	1.854427863	0.000228843
AL132986.1	5.27857817	1.057210047	26.35558335	0.042583358
LINC01843	0.747690997	0.664694988	0.841050162	1.28E-06
AL357033.3	0.764584095	0.627401583	0.931761817	0.007802612
AC009060.1	0.787257689	0.678085056	0.914007267	0.001686606
AL358613.2	1.698938362	1.208677505	2.388057647	0.002280956
AC098484.2	2.375130189	1.281693137	4.401399408	0.005986766
AL357033.2	0.703301806	0.525843393	0.9406478	0.017673921
FO680682.1	1.678288157	1.044904964	2.695605088	0.03222138
AC090061.1	1.44306274	1.010435149	2.060924023	0.043689756
AC090023.1	1.589376605	1.037063519	2.435837291	0.033417453
L34079.3	11.53992185	1.185830703	112.3008502	0.035136555
AL136234.1	1.616362398	1.052492439	2.482324155	0.028257458
AL096701.4	1.343558453	1.045414748	1.726730295	0.021060343
CDK6-AS1	1.834774716	1.497768777	2.247608783	4.59E-09
AC091576.1	220.3097529	5.778450566	8399.550483	0.003681365
LINC02085	104593.2884	400.9611572	27283829.82	4.67E-05
AL670729.2	1.439717843	1.059382019	1.956600574	0.019883955
AL008582.1	1.423022177	1.191471644	1.699572228	9.89E-05
LINC00957	0.609014716	0.481313791	0.770596921	3.62E-05
AL670729.3	1.202795951	1.046943701	1.381848994	0.009110491
LINC01600	0.424722942	0.254093215	0.70993465	0.001087103
AL691482.3	1.296657744	1.082533452	1.553135658	0.004785082
CYTOR	1.637144196	1.270551166	2.109510574	0.000138246
LINC02383	2.334417615	1.32975743	4.098120061	0.003151803
AC253536.6	1.41547416	1.162519191	1.723470127	0.000541912
C5orf66	3.381704166	1.56745538	7.295852384	0.001898908
AC009163.6	3.007997835	1.858022676	4.869720423	7.45E-06
AC122710.1	0.36987555	0.188591811	0.725418148	0.003803453
AL591022.1	0.08055432	0.016850292	0.385097092	0.001602856
LINC01281	2.854458927	1.662939328	4.899719207	0.000141861
AC124864.2	3.879471064	1.402382075	10.73195102	0.009018479
AL133334.1	5.845582287	2.943396795	11.60931898	4.56E-07
AL121612.2	21.51906327	1.209241401	382.9426313	0.036679837
ARHGEF7-AS1	0.111328465	0.042717557	0.290138949	7.06E-06
AL121917.1	1.434740005	1.020347058	2.017430114	0.037913114
AP001505.1	1.485082412	1.244780798	1.771773613	1.13E-05
DUBR	0.540943565	0.374439132	0.781488673	0.001062172
AC008406.1	22.19792859	1.491346085	330.4048864	0.024445027
AC002401.4	1.170027143	1.028212145	1.331401815	0.017218964
AC023302.2	15.20265171	4.445774794	51.98657821	1.44E-05
AC004012.1	1.618884427	1.266155372	2.069877714	0.00012202
AC073367.1	1.350194578	1.010383557	1.804290445	0.042376979
AL022328.4	1.355192087	1.027276671	1.787780882	0.031526924
AL357558.2	3.022368169	1.053133986	8.673833974	0.039762375
AL137781.1	40.75646243	5.890890871	281.9758957	0.000171972
BEAN1-AS1	1.419612459	1.039838178	1.938089576	0.027390623
ADAMTS9-AS1	0.835813121	0.773355096	0.903315407	6.01E-06
AC073332.1	0.319581644	0.111897026	0.912735853	0.033130699
AP001267.1	10.46847854	1.994216652	54.95342891	0.005505424
AC244034.2	2.335588688	1.634819306	3.336744618	3.15E-06
AC122134.1	1.324470885	1.127353543	1.556054119	0.000630854
AC008875.2	1.670808347	1.289619925	2.1646692	0.000102322
AC022809.1	2.876473336	1.639927786	5.045404392	0.000228414
AL078590.2	0.335471746	0.220159581	0.511180533	3.72E-07
AC117394.2	0.583051497	0.389877629	0.871937816	0.008605066
AL356417.2	1.756301637	1.283443936	2.40337373	0.000432703
CR559946.1	2.493504694	1.217120736	5.108421435	0.012527528
AL713868.1	3.019016477	1.781979257	5.114796062	4.00E-05
AL049836.1	1.800659215	1.355754376	2.391564184	4.87E-05
AC005996.1	1.593002326	1.079106141	2.351628179	0.019125392
AC079848.2	0.45570336	0.32496197	0.63904571	5.23E-06
AP001625.1	3.655049291	1.219471071	10.95506539	0.020654335
AC026202.2	1.59040911	1.169564343	2.162686604	0.003088735
AC092535.4	0.627348337	0.420496135	0.935956131	0.022358682
AC092953.2	1.937467427	1.427337594	2.629917441	2.21E-05
AL627309.4	6241.434528	1.173915756	33184242.36	0.045868857
AC022210.1	2.131331189	1.683750378	2.697889603	3.13E-10
AC018647.1	0.168507296	0.069618719	0.407860263	7.86E-05
AC106799.3	3.339863789	1.469108859	7.59282749	0.004002781
AL138962.1	2.95728741	1.914298242	4.568540385	1.03E-06
AL031123.4	0.696995972	0.528609319	0.919021605	0.010512781
PCAT1	0.249014922	0.105309809	0.588819139	0.001544608
AC106799.2	2.830710971	1.232611978	6.50076808	0.014167432
AC100793.4	0.718851763	0.544646559	0.948776502	0.019736332
AL356652.1	1.534098152	1.122227365	2.097130416	0.007298361
AC009549.1	1.348214702	1.162713363	1.563311251	7.62E-05
AC061975.8	1.584388468	1.02754429	2.442996221	0.037255895
AC012574.2	2.663315835	1.08387468	6.544346286	0.032715842
LINC01731	1.685892359	1.258959789	2.257604309	0.000455509
AL162231.2	0.621153404	0.511254941	0.754675449	1.64E-06
AC023310.4	2.017434383	1.457736004	2.792029199	2.30E-05
AL353648.1	0.350429354	0.150506031	0.815919014	0.015025945
AC093726.2	1.676115424	1.301886943	2.15791619	6.16E-05
AC006213.1	0.219200115	0.101842795	0.471792732	0.000104153
AC005519.1	1.266643218	1.048512551	1.530153396	0.014236829
AC100807.2	3.595687365	1.22405337	10.56242149	0.019928964
AC108751.4	27.13600831	3.16622803	232.567882	0.002599993
AL513218.1	1.701770894	1.353168783	2.140179563	5.47E-06
AC022915.3	74.15433344	11.26525842	488.1259677	7.51E-06
TDRG1	4.355246065	1.76431851	10.75098866	0.001415569
AP003472.1	1.735711834	1.073156924	2.807320628	0.024590618
TRIM52-AS1	0.769899355	0.604690304	0.980245613	0.033849318
AC073896.2	2.015873921	1.363854221	2.979605592	0.000437245
AC016394.1	1.375088532	1.01355651	1.865577748	0.040709219
AC144548.1	1.833435889	1.152141526	2.917599172	0.010544197
AC245140.1	1.546962945	1.067232715	2.242336015	0.021250124
AL096799.1	0.87624944	0.797393983	0.962903029	0.006039119
AC016747.4	3.882118028	1.098618955	13.71798685	0.035204556
AL023803.2	1.423023329	1.168215343	1.733409346	0.000457615
AL023803.3	1.975912568	1.18743777	3.287945335	0.00876235
AL162384.1	6.510956536	2.188199552	19.37325825	0.000758482
AC026401.3	2.221977693	1.734599279	2.846297085	2.62E-10
AP003465.2	0.445529508	0.290633372	0.682979181	0.000207836
AC005586.1	1.540817533	1.326053368	1.790364346	1.65E-08
MAGEA10-MAGEA5	3.927028476	1.370182379	11.25510946	0.010890048
AC104463.2	1.227752773	1.017853968	1.480936283	0.031956175
AC133644.1	1.198237246	1.077065327	1.333041239	0.0008848
AC110772.2	1.490108577	1.186681975	1.871119322	0.000596195
AC095057.3	1.998618883	1.585687715	2.519082036	4.51E-09
AL121985.1	3.8352519	1.189535369	12.3654643	0.024414281
AC010618.3	1.341830366	1.092069094	1.648713202	0.005140476
AC027373.1	2.131234195	1.657141298	2.740960714	3.76E-09
AL590560.3	1.362372666	1.163263203	1.595562618	0.000125078
AC138356.1	0.381767598	0.213414087	0.682928204	0.001173695
AC010618.2	1.388812386	1.172784037	1.644633439	0.000140313
AP000696.1	1.532567128	1.032006342	2.275918185	0.03433502
ITGA9-AS1	0.309437587	0.157970584	0.606135763	0.000627559
AC068989.1	2.29957443	1.622315672	3.259564492	2.89E-06
LNCDAT	255.0755024	9.380133922	6936.309487	0.001007818
AC004231.1	1.616437502	1.085817	2.406363316	0.018004569
AC107027.3	0.663582665	0.509954743	0.86349222	0.002270426
AP000766.1	0.621507622	0.467366363	0.826485933	0.001074018
AC145285.2	1.774364524	1.212266288	2.597093966	0.003174459
AC008532.1	0.187505859	0.070464336	0.498953785	0.000801535
AC027702.1	0.744893618	0.611307016	0.907672393	0.003493407
AC025171.5	1.747899095	1.359661659	2.246993748	1.32E-05
AC097713.2	1.694094826	1.109433194	2.586868045	0.014654459
AC145285.3	1.263070982	1.027267713	1.553001508	0.026751249
AC068726.1	3.146534291	1.830465821	5.408829781	3.36E-05
AC011816.2	2.153853997	1.360503744	3.40983041	0.001062724
AL136295.6	1.230353204	1.008794635	1.500572024	0.040716851
AC005083.1	0.749944262	0.66214286	0.849388297	5.91E-06
AP002813.1	1.592256115	1.149763182	2.205044984	0.005109658
LINC02376	1.875649962	1.372585899	2.563091156	7.89E-05
AC073346.1	0.780002368	0.697388346	0.872403014	1.36E-05
LINC02626	1.312427368	1.060592836	1.624059241	0.012378917
AC013400.1	1.871888809	1.081162021	3.24092749	0.025181715
SEPTIN9-DT	1.772851876	1.30841979	2.402137142	0.00022038
AL358072.1	1.755897057	1.259863992	2.447228029	0.000888017
AC105053.1	0.152974822	0.073318005	0.319175296	5.63E-07
LINC02447	0.475685649	0.280948423	0.805403477	0.005684373
HOXC13-AS	1.980405448	1.003461289	3.908477369	0.048846911
[truncated: 1,119 more rows]
