# Supplementary material for: Identification of cuproptosis-related lncRNAs signature for predicting the prognosis in patients with kidney renal clear cell carcinoma
Source: J Genet Eng Biotechnol. 2024 Jan 30;22(1):100338. doi: 10.1016/j.jgeb.2023.100338 (PMC10860879; doi:10.1016/j.jgeb.2023.100338)
Supplement: Supplementary Table 3 — 711 differentially expressed genes between high-risk group and low-risk group. [file mmc3.xls]

gene	lowMean	highMean	logFC	pValue	fdr
AC120349.1	0.663347474747475	1.71056927860697	1.36663984877905	5.0480377776504e-13	1.38443385235034e-12
AHSG	0.299358522727273	3.45507052238806	3.52876890873827	5.02883180787224e-05	7.78889466997871e-05
DDAH1	161.626163194444	78.1605114427861	-1.04814894017457	1.98859346644949e-44	2.4343224877151e-41
GGT6	3.71806830808081	1.85078233830846	-1.00641803889378	0.000952994722491951	0.00132913603141822
TMCC3	40.4178859217172	18.4020453980099	-1.13512773120133	2.30240124553537e-40	4.93231906824815e-38
TRIM54	2.96985978535354	9.03552997512438	1.60521440490316	0.000330381433959911	0.000477663103123628
ERICH5	25.8994958333333	12.8016039800995	-1.01659942991074	2.42161527211563e-21	1.27935864897328e-20
PCDHGB5	3.86805271464646	1.8287618159204	-1.08074027042855	1.3941757441955e-14	4.23867019762684e-14
EHHADH	130.077279734848	54.238390920398	-1.2619827081407	1.508252406886e-40	3.59005968739059e-38
AC018752.1	6.5190538510101	2.90880833333333	-1.16423435498069	5.0901919363233e-37	4.05747485603296e-35
AURKB	3.02130978535354	6.54403606965174	1.1150065840318	3.16331421450697e-08	6.23925411534359e-08
AC124854.1	29.0147602272727	9.44498967661692	-1.61916588190978	1.32211403096298e-30	2.29801118282389e-29
MT1X	16.5468003156566	38.6279472636816	1.2230927455453	1.98498101091046e-07	3.69365956188746e-07
RCAN1	100.91265385101	42.5734426616915	-1.2450814290911	2.93230020402513e-22	1.69948464310391e-21
IGLV6-57	51.1371046717172	127.767356716418	1.32107690503747	0.0263025106197306	0.0320857304435151
AC023669.1	9.00864595959596	3.35891666666667	-1.42331427536715	0.0003112030343855	0.000451065426530675
AP000897.2	2.03068958333333	0.940011691542289	-1.11121911648776	4.63961344772684e-21	2.37709103937646e-20
AMDHD1	8.28105252525252	4.13684129353234	-1.00128453568185	1.48166818712602e-22	8.85695089022482e-22
ARTN	0.910730429292929	2.07676405472637	1.18924132474748	3.59753102084181e-10	8.12312076879933e-10
ANK3	11.4838884469697	5.26364975124378	-1.12547582262626	5.1069267691787e-34	1.77891282459725e-32
ENPP5	30.7478635732323	14.1042088308458	-1.12436043154964	2.4760134890058e-35	1.19532166688962e-33
AL033381.2	7.6532413510101	3.71434614427861	-1.04296262892319	1.29932999871036e-12	3.46205185290705e-12
IGHGP	93.6631267676768	315.392791542289	1.75159658137949	9.7125441822333e-05	0.000146810356495955
GAD1	0.807664393939394	2.20335385572139	1.44787336416332	6.5650786828625e-12	1.66684916247256e-11
RNU6-37P	0.792905050505051	2.15632139303483	1.4433522030869	2.50536029581191e-06	4.31916957545765e-06
EGFL6	1.06123181818182	5.12398917910448	2.27152759232557	0.000454434186931438	0.000649711612215816
TMEM158	1.77483851010101	7.33032375621891	2.04618915692007	3.06369332712266e-09	6.48297027290136e-09
RSPO4	0.531331818181818	1.5591592039801	1.55308323290504	2.31135446239236e-09	4.93238610091897e-09
HPR	0.301307575757576	2.60808967661692	3.1136846239897	6.01445046978292e-08	1.1641704557391e-07
PI3	3.89510877525253	20.3535552238806	2.3855452940647	6.69301495145915e-15	2.08251434709708e-14
ADAMTS14	1.0179283459596	2.94668233830846	1.53345553099006	4.07356073702067e-17	1.48442874571678e-16
ARHGAP5	18.8661232954545	8.40254353233831	-1.16689998420768	6.46043784840889e-43	3.35512072260702e-40
LINC00973	0.148438320707071	2.2606618159204	3.92880969798171	0.0403909010591483	0.0482550897421878
C10orf99	35.7089542929293	91.7696134328358	1.36173064405466	0.0118464811628338	0.0149657227015071
MAT1A	2.14089267676768	4.53405186567164	1.08258841932583	8.26789883326249e-10	1.81847087018035e-09
GIPC2	54.7449910353535	24.8061332089552	-1.14203010466659	6.59830754750098e-36	3.67148684250233e-34
SFN	11.1657456439394	25.2370634328358	1.17646445213021	1.85608982868574e-05	2.97064507695333e-05
CYP4A11	102.468447474747	37.7376212686567	-1.44110434433424	3.73418161128732e-18	1.47185842811044e-17
IGHJ3P	4.77744772727273	13.6221995024876	1.51164767321372	0.00185952339008124	0.00252583909480957
CRYGS	2.90757960858586	6.82496044776119	1.23100199254105	3.52817881946067e-14	1.04269578561678e-13
CILP	0.57492297979798	2.31336032338308	2.00854939229561	1.98087476163388e-08	3.95441198031062e-08
CUBN	171.788106755051	59.6085900497512	-1.52703800510542	2.49351123303398e-35	1.19702508436236e-33
AMOT	28.4725835858586	11.8128702736318	-1.26921385711569	2.83901356993472e-51	4.86550145615412e-47
AC090578.1	0.752645075757576	2.02338718905473	1.42673081611906	7.18455437750459e-07	1.28755508649664e-06
GAREM1	31.4750776515152	14.5005842039801	-1.11809891204086	1.15311645968535e-38	1.40156807702748e-36
IGFBP1	19.9822974116162	109.147058084577	2.44947887709241	4.31543113899337e-08	8.43978761383868e-08
MZB1	6.57971098484848	17.9663554726368	1.44920166385967	2.97722563903154e-05	4.69529299163373e-05
HAVCR1	121.418496401515	59.0672019900498	-1.03955903433795	1.74292111823306e-17	6.53042897338832e-17
CTXN3	6.99436546717172	1.98702276119403	-1.81558478256499	4.72703372640963e-09	9.8710739616435e-09
BMPR1B	1.90249236111111	3.99618345771144	1.07073215519706	8.85639392810032e-05	0.000134232079086082
CRP	3.55339122474747	22.9900570895522	2.69374160682307	0.000173009997349402	0.000256093050144589
CST2	0.464149242424242	2.38276641791045	2.35997686252847	3.36163205370327e-09	7.10027731530277e-09
CCNA1	0.512383648989899	1.52803669154229	1.57638284334927	6.96894986595904e-12	1.76598939528029e-11
SERPINF1	39.6303299873737	86.3041189054726	1.12282443420628	1.5942610347531e-10	3.69371983420287e-10
CAVIN2	132.603369444444	57.8442278606965	-1.1968725262327	4.62101052855398e-32	1.06017240211992e-30
MAPT	27.6596345328283	12.0778376865672	-1.19541990434316	1.40982407734902e-25	1.1711858961516e-24
CYP51A1	1.86197026515152	0.886652736318408	-1.07038895511143	8.92258864706684e-37	6.53484291595861e-35
ATP1A1	126.556337752525	62.7078412935323	-1.01306199624602	7.35364365646739e-32	1.62196582991684e-30
LBP	34.9173669191919	145.178090298507	2.05580706783672	1.69038864420777e-08	3.39027274247311e-08
LINC02027	2.99654577020202	1.0890802238806	-1.4601901804222	4.60908628209954e-27	4.63287511452328e-26
AC021218.1	12.9064840909091	6.13230385572139	-1.07359495416573	2.70104361103222e-13	7.52813228262647e-13
NEBL	16.5589818181818	7.85209788557214	-1.07646390395008	2.96566322028164e-31	5.86223025019455e-30
PTPRH	0.780278661616162	4.09871218905473	2.39310933562154	7.46635326219088e-17	2.67316263552909e-16
RNY3P16	2.63646041666667	5.29967139303483	1.00730057139274	1.26741547280485e-11	3.15757615539025e-11
PMEL	14.7519510732323	2.07435373134328	-2.83017193867612	2.42120449297855e-05	3.84565362378743e-05
PAIP2B	13.5904916035354	4.89685211442786	-1.4726711108535	9.7191320029184e-43	4.6268467851671e-40
AC027458.1	6.31945183080808	2.84734900497512	-1.15018008212012	3.36840402457176e-18	1.3332034220118e-17
CXCL13	8.02781856060606	21.9765055970149	1.45288209156137	1.62101850462625e-07	3.03385553481322e-07
WFDC5	0.890818623737374	5.28776641791045	2.56945482356688	3.08536206934416e-10	7.00635154954554e-10
FGD5	43.7285196969697	19.7525879353234	-1.14653282694529	4.12502325734601e-31	7.9700843950841e-30
SLC6A18	29.013673989899	9.12039166666667	-1.66956530897954	7.25134058416433e-14	2.10347791014571e-13
TRIM46	1.06533074494949	2.14433706467662	1.00923029608642	2.25794389355014e-09	4.82201151995792e-09
ACE2	12.5396140151515	5.15003407960199	-1.28383905661858	1.90733823714079e-24	1.39632476326864e-23
MTND1P23	109.026284911616	260.12437039801	1.25452557491423	5.06712518472968e-05	7.84536917661011e-05
LINC00460	0.289238257575758	1.72422960199005	2.57562160403029	9.89691732709141e-12	2.4811786008147e-11
MYBL2	5.48842108585859	11.3629160447761	1.04987004043553	4.10828531691286e-05	6.40187702286681e-05
SEMA3G	28.4886943813131	12.354019278607	-1.20540901823354	8.6805710139055e-25	6.60895717620224e-24
F2RL3	48.735928219697	22.3654240049751	-1.12371561278204	8.98276502707997e-19	3.74474889404273e-18
SBSN	0.0816954545454545	2.06971679104478	4.66303374987134	3.6940081972486e-19	1.59105082896322e-18
AC063919.1	1.7733172979798	0.770816791044776	-1.2019907954312	3.86093652104456e-20	1.80394574966362e-19
SLC16A9	99.2398557449495	39.3331231343284	-1.3351748942213	6.78686660656453e-25	5.22052602797589e-24
SLC4A9	0.614569507575758	1.59067574626866	1.37199168406672	0.000369733300938076	0.000532567600561165
CLDN19	3.21503371212121	1.06793395522388	-1.5900114369386	3.11686116590671e-05	4.90827590382332e-05
HPX	0.579277967171717	3.33542350746269	2.52554225752723	1.71488731839697e-14	5.18978259980351e-14
CXCL1	13.8788487373737	36.6916941542289	1.40256561917009	4.07834175785301e-05	6.3604168756106e-05
AC020779.2	1.39064356060606	0.686673134328358	-1.0180572611609	7.83082385320491e-19	3.28208997789743e-18
PLPP1	295.448134090909	145.032881343284	-1.0265248675149	6.23834755475522e-34	2.12128572209117e-32
LINC01788	2.01458762626263	0.67593184079602	-1.57553487679329	8.63162856259471e-12	2.17254883691802e-11
ALDH8A1	67.0670671717172	31.5174050995025	-1.08945575541048	4.40985812594473e-17	1.60288756229991e-16
COL25A1	4.38674652777778	1.7981184079602	-1.28666332092636	2.73635171884793e-22	1.58860419233116e-21
CPNE7	1.44611092171717	5.63079925373134	1.9611615013678	4.54683033976976e-22	2.58544088048124e-21
RPLP1P5	1.75765309343434	0.724971766169154	-1.27765363906407	2.36128040155462e-13	6.60480227221203e-13
PDE2A	22.9530328282828	11.223935199005	-1.03210620755347	2.73239534063055e-23	1.76243098787077e-22
ACADM	75.8324727272727	37.7459236318408	-1.00649491763299	4.25374756800451e-40	8.6786578357692e-38
SNORA33	6.69295991161616	14.2459850746269	1.08983910567848	2.57796923983578e-20	1.224535388922e-19
TCN1	0.685632007575758	3.74481965174129	2.44938987510904	2.08172786914041e-06	3.60698131850453e-06
OPCML	5.8646178030303	2.86262089552239	-1.03470046786716	6.59107162807535e-12	1.67320079339291e-11
ABCG2	18.2041775252525	7.85168246268657	-1.21319582679743	4.13127438242419e-29	5.52275977893805e-28
SAA1	54.3853484217172	473.517029228856	3.12212636818185	2.80467632279539e-18	1.11886738407978e-17
AC007743.1	3.73016982323232	1.83116231343284	-1.02648163680634	1.25432902282894e-24	9.36674980097707e-24
AL627309.6	1.65683781565657	3.87195584577114	1.22463011368171	1.78482018428799e-18	7.24668285200843e-18
CCDC78	0.825588762626263	2.18002052238806	1.40084647739501	1.57110916221871e-13	4.45052377224864e-13
WDR72	33.3272480429293	13.7447976368159	-1.27781652721119	3.04563064233044e-38	3.32458713046236e-36
PLPP3	213.740249431818	99.6004429104478	-1.10163454461949	2.23377850620063e-43	1.5951040016361e-40
AC104211.1	6.73039627525253	2.75372922885572	-1.28930474313212	9.55943821630641e-22	5.23584698469349e-21
SLC5A1	59.9458393939394	19.5548595771144	-1.61613244914235	6.90423284970919e-20	3.14693464304032e-19
LINC01615	0.864889583333333	2.41452860696517	1.48115368938368	0.000179330246643355	0.000265059860277901
PTGDS	0.677970580808081	2.21569166666667	1.70846255448722	8.92797688899367e-07	1.58935979976705e-06
PCDHGA9	5.74134570707071	2.32704664179104	-1.30288880061819	3.80836038086758e-16	1.29422328390459e-15
SLC38A3	0.649231565656566	1.67116753731343	1.36405132264036	0.000500418559314876	0.000712721122707417
EVC	43.9922674242424	20.8926492537313	-1.07425451944574	1.54972002996601e-31	3.2231919749463e-30
MUC12-AS1	0.706049053030303	1.66950509950249	1.24158017623351	2.3297856738719e-12	6.10611207811846e-12
C16orf74	5.33370694444444	11.6513513681592	1.12728682921099	1.64203717278389e-10	3.80030156207567e-10
AL008707.1	1.86258547979798	0.874855721393035	-1.09018962013003	9.21874156984668e-24	6.21766206312603e-23
SLC22A8	2.43056805555556	1.20249577114428	-1.01526170951345	4.21173621803685e-16	1.42593313521761e-15
S1PR1	89.4097594065657	44.4140894278607	-1.00941490192819	4.68634505547535e-30	7.36831023492996e-29
RPL29P14	0.752527272727273	2.00193718905473	1.4115809368233	3.87373697741112e-15	1.22645675815392e-14
SNTG2-AS1	1.34538648989899	5.67506728855721	2.07661682225744	1.3006521957598e-12	3.46503611548756e-12
MOCOS	2.3033696969697	5.86229042288557	1.34771845603408	1.05513577285601e-14	3.23255575173513e-14
PLXNB3	0.891769191919192	1.99149651741294	1.15911069219351	0.000469758750453752	0.000670670232029024
TNFSF14	2.86223017676768	6.25884278606965	1.12875624176952	2.22303845907897e-09	4.75161300969012e-09
IRX1	1.4767860479798	0.612967164179104	-1.26857913033826	0.0351638243057034	0.0422607027314968
CYP4A22	10.8751305555556	5.10323606965174	-1.09154843482668	2.94452922953901e-15	9.38783651700322e-15
EGR1	738.38308510101	349.005916791045	-1.0811180090278	5.79569922875506e-12	1.47741623356246e-11
ZFP57	0.628706755050505	1.59794179104478	1.34575568636769	0.0124926079468683	0.0157471546773631
CIDEC	1.01301123737374	4.26175808457711	2.07279852386844	5.15732749414558e-09	1.07460521087741e-08
AC015977.1	3.62265618686869	1.75338731343284	-1.04690317679457	1.95097716512267e-09	4.18209464113475e-09
NPEPL1	3.0354672979798	6.42491766169154	1.08175933494072	4.80311792679132e-20	2.21875566116845e-19
ASIC1	0.528220833333333	1.53899154228856	1.5427721947238	1.63860804938749e-08	3.28988574864138e-08
CD24P4	9.96772960858586	4.59741542288557	-1.11644189926258	1.40727999005095e-27	1.51972050847468e-26
SLC22A12	79.3911253787879	25.7124788557214	-1.62650904444759	1.63673555578697e-20	7.93504213722124e-20
LMO1	0.835677777777778	2.24900460199005	1.4282679356638	1.31102484691858e-05	2.12728118031534e-05
MMP12	0.721797601010101	6.05022699004975	3.0673230165031	2.0116513465998e-10	4.62326415153914e-10
SPON1	75.9874233585859	33.2016240049751	-1.19450684811459	9.36319064567e-13	2.51830708318731e-12
DDIT4L	41.9740446338384	20.7331778606965	-1.017556227243	5.33529143603929e-16	1.78830871564329e-15
ZNF366	7.3131860479798	2.88396691542289	-1.34244545053653	5.36950098522512e-36	3.07767584898957e-34
KCNN3	12.6538801136364	5.38389577114428	-1.23285744688059	9.52773686344365e-34	3.12211002611276e-32
AL078604.2	0.655175441919192	1.41292922885572	1.10873601916085	5.63868009821178e-13	1.54029397037535e-12
MFSD14A	1.49393970959596	0.694162562189055	-1.10577646250252	4.67558469153974e-38	4.7135394378593e-36
TROAP	1.58198333333333	3.43648109452736	1.11919762186871	1.21205811807799e-10	2.83232233809934e-10
EDA	3.86540827020202	1.69171778606965	-1.19213188500049	1.81421602841919e-38	2.12959139007179e-36
RNU7-40P	2.64693617424242	6.01415348258706	1.18403827884661	1.81395459550711e-12	4.78785674692759e-12
LRRC39	1.31404217171717	2.69073793532338	1.03399030940724	1.50856055451128e-06	2.63894159265227e-06
AC113346.1	0.478399116161616	2.01560932835821	2.07492940902899	3.31436184012012e-11	8.0455429484389e-11
KL	93.6514280934343	33.7613223880597	-1.47192958065427	2.298232834576e-41	7.16129351253882e-39
ARSF	7.43303573232323	3.05318519900498	-1.28363644072839	1.7761638322778e-13	5.01364332311708e-13
SCX	1.12990580808081	2.79358507462687	1.30591524536833	1.03418040874417e-07	1.9640717913406e-07
ANKS4B	17.8699213383838	7.93098917910448	-1.17196056384984	1.40120175489474e-25	1.16593340202106e-24
RPL29P19	1.09605555555556	2.93399552238806	1.42054574354	0.000131395204140628	0.00019654804997487
HOXB-AS4	1.21558907828283	2.77898345771144	1.19290162888723	4.14117229339835e-09	8.68045630678338e-09
CXCL6	9.14550776515152	19.1883429104478	1.06909495017867	0.00793708568689084	0.0101884334133724
CHST9	8.58292664141414	4.2773644278607	-1.00474753881017	1.6723734192444e-16	5.84324886014486e-16
C1orf210	32.3778191919192	13.1779008706468	-1.29688523678737	2.35399595888025e-32	5.75503320161052e-31
AC120498.4	0.976682386363636	2.23141194029851	1.19199548939306	0.0407425617568665	0.0486514787757231
PPP1R1A	10.2401571338384	32.4081635572139	1.66211941766532	9.17620613520143e-12	2.30589179978126e-11
RFLNA	2.50101142676768	5.76929962686567	1.20588454228024	3.63091598596472e-05	5.6926757083033e-05
SLC13A1	38.1371070707071	17.8946555970149	-1.09166663297642	1.17219099602457e-19	5.25202857251479e-19
MIR8083	0.827975378787879	1.6851802238806	1.02524311807159	0.000290699255764072	0.000422418504772313
RN7SL67P	0.6669375	1.64230049751244	1.30009465114624	3.1430638006255e-07	5.78393937669063e-07
DMGDH	71.0189085227273	32.7425574626866	-1.11703617545349	1.82858525587344e-35	9.10996921952297e-34
IL20RB	13.1046903409091	46.5043669154229	1.82728293275882	5.63021486258615e-15	1.7623923266803e-14
FST	2.74709551767677	8.20115796019901	1.57792055063006	0.000289366409199494	0.000420553868795272
HLF	22.6549928030303	10.5822845771144	-1.09817791243514	4.45392494871696e-32	1.02872460607967e-30
A1CF	20.2147503787879	7.0548328358209	-1.51872458494651	1.31833748483346e-32	3.39754403234223e-31
CRABP1	1.29527821969697	10.1851728855721	2.97513654871395	0.0112028649773807	0.0141850535635279
LRRC19	20.7516362373737	9.40895597014925	-1.14111854177151	2.76453286388828e-21	1.44932897587389e-20
IGKJ3	3.71898920454545	11.4005809701493	1.61612488034111	0.00140759763083981	0.00193560203781856
LIX1	8.80348945707071	2.52766156716418	-1.80027216949419	7.50738927835604e-07	1.34330379465928e-06
EPAS1	564.75492739899	277.678991915423	-1.02420692022829	2.11641165750229e-31	4.31284934438457e-30
F8	43.7325118055556	19.6162730099502	-1.15665524991271	2.85618408048597e-28	3.3781423582725e-27
DIRAS2	33.3251898989899	15.1410026119403	-1.13815235498979	9.90962024565515e-30	1.46912691842593e-28
FOSB	166.978654103535	59.5598381840796	-1.4872519465758	1.62555265713612e-11	4.02117803666265e-11
F2	2.42460258838384	11.5601309701493	2.25333754028307	7.7564647708921e-10	1.710154293626e-09
CPA4	2.0728047979798	6.98400858208955	1.75247107169953	5.11352676740055e-10	1.14153473674236e-09
SAA2	2.60519438131313	18.6325814676617	2.83836464219472	5.92318236693711e-16	1.97916746743163e-15
C11orf86	2.01269236111111	8.88118383084577	2.14162532162384	0.0104733247716409	0.0132937224067828
SMARCA5-AS1	1.55262708333333	0.626227487562189	-1.30995261813676	1.64846582164568e-47	7.06285181284092e-44
PITX2	1.02210637626263	2.22189141791045	1.12024296173521	0.00132993834413932	0.00183278251381953
RHBG	2.2294726010101	5.21874639303483	1.22700082551422	1.81227496080786e-10	4.18074684053373e-10
AC092834.1	1.63768680555556	3.31403967661692	1.0169313954926	0.00237405045538435	0.00319259861145457
SLC27A2	74.1668431818182	26.7569490049751	-1.47086074359893	3.35071022833192e-35	1.53541368698269e-33
PDGFD	113.922212941919	49.644139800995	-1.198353744833	1.19676865044252e-35	6.1777774491819e-34
APOH	3.23637992424242	37.3056953980099	3.5269430178391	6.98360992679348e-05	0.000106804485923065
TMEM38B	50.2072607323232	24.5475366915423	-1.03231775535271	3.03660712970806e-35	1.41416774426459e-33
ADH4	0.131201388888889	3.38676094527363	4.69005126028897	0.0213363358641026	0.0262386713575625
HAGLR	16.9004043560606	7.56212624378109	-1.16019392528088	4.31399810751323e-24	3.02385683298821e-23
MTCO1P53	3.69096571969697	8.53634440298507	1.20962004513657	3.01419568868184e-05	4.75053206847796e-05
SMOC1	3.83500101010101	8.11864639303483	1.0820122518528	0.00717715292242741	0.009246883685503
KLF10	178.596093371212	88.8646837064677	-1.00701843592731	8.90550637588481e-29	1.13221489814476e-27
TIMP3	856.267670517677	393.929654228856	-1.12012383148737	3.41634477410779e-33	9.85678732974062e-32
ITGA6	148.046232133838	71.649363681592	-1.04702197644716	2.90835470982519e-44	3.11521143856151e-41
RTL1	0.0118700126262626	2.30627599502488	7.60209989268216	1.85837071099954e-08	3.71847720316522e-08
KDR	209.443306376263	83.047777238806	-1.33454631737492	2.55366344238955e-38	2.82352800488207e-36
ADAM12	3.62218787878788	7.7416973880597	1.09578853664642	1.10239902990667e-05	1.79881125150343e-05
PKP3	1.61153705808081	6.05170124378109	1.90890340308232	8.15453708238691e-12	2.0566954601611e-11
AC069549.1	0.740901893939394	1.48918893034826	1.00717237056573	1.28896781110519e-19	5.75718799758164e-19
SLC10A2	29.7196786616162	12.2031565920398	-1.28416413892614	9.41241636163574e-23	5.7549051589623e-22
AC008555.1	4.39226944444444	2.03193532338308	-1.11211207763125	7.71744367734451e-26	6.65634372130499e-25
LINC01622	10.2153210227273	3.90426654228856	-1.38761108892854	1.03948726297755e-20	5.14282122197149e-20
ADCY5	37.1633145833333	18.5669309701493	-1.00114381693252	3.00308023667459e-28	3.53966912628123e-27
FMO1	83.3811896464646	35.6998043532338	-1.22380578820825	6.11024022315781e-26	5.32912452643657e-25
RAG1	2.37831452020202	1.17354390547264	-1.01906769888459	6.36802874218996e-36	3.56651230665528e-34
AC130469.1	1.07189886363636	2.34971778606965	1.13231870134877	3.92983829132739e-12	1.01369007580928e-11
NAT8	440.243129671717	217.686330597015	-1.01604967215275	5.52726389567852e-22	3.11088426312179e-21
AC005599.1	0.668357196969697	2.00059527363184	1.5817380870872	0.0112464338661652	0.0142381165397311
CCN5	1.59215681818182	7.16309937810945	2.16960151764354	7.59724329475158e-12	1.92041901725301e-11
WDR31	6.87144829545455	3.39624689054726	-1.01667286840884	8.05852332902836e-38	7.34611557515362e-36
CORO6	0.694974747474748	1.76685957711443	1.34615492255792	8.09209903562083e-20	3.67078859905955e-19
LINC02061	3.61628825757576	1.12925161691542	-1.67914270135512	2.14155350573245e-18	8.62560375587373e-18
RNU6-94P	1.32460688131313	2.70354191542289	1.02928646583935	4.71076639860348e-11	1.13166687046911e-10
PANK1	13.6114600378788	5.56282798507463	-1.29093142623783	5.99818969787858e-35	2.56351558708836e-33
TFF1	0.74049898989899	3.32627263681592	2.16733675081012	9.99658103569166e-14	2.87114807758813e-13
PLA2G2A	1.51867765151515	4.93668756218905	1.70072765968642	9.67089038162515e-08	1.84155243733658e-07
ST8SIA4	37.9993388888889	18.3689361940298	-1.04870624120131	3.18581145632759e-22	1.83524157104344e-21
FRAS1	13.6591269570707	4.87312935323383	-1.48694485131554	1.61304477307078e-36	1.0840926008191e-34
LRP2	181.709608459596	58.5346889303483	-1.63427095284757	4.43958499648562e-39	6.60792716739435e-37
SCAT2	1.03999911616162	2.45999813432836	1.24207491912044	7.6517484047652e-16	2.5391742030061e-15
ITIH2	0.546759090909091	4.43176990049751	3.01890576981843	1.44005199694726e-05	2.33025744967613e-05
TCAF1P1	1.92464633838384	0.912480845771144	-1.07672718890618	4.42344230750995e-33	1.2489119318963e-31
DDC	89.4358890151515	38.3074390547264	-1.22322929387123	2.29400678438651e-25	1.86325536828512e-24
UGT2A3	222.57291489899	110.420571641791	-1.0112690654638	1.21168528550466e-23	8.06754561887291e-23
CCDC158	1.39009633838384	0.673112935323383	-1.0462643835024	9.82854420374519e-15	3.0181256148322e-14
CRHBP	5.06531792929293	1.78842126865672	-1.50196621570601	1.90050596597935e-19	8.3815932179501e-19
IGHG4	37.4440364267677	100.089259577114	1.41847929972966	0.00455985493106836	0.00597726738631249
METTL24	5.86975845959596	2.33248980099502	-1.33143036490713	1.70204495035789e-36	1.13060644803231e-34
MTND4P24	4.13639816919192	10.9186594527363	1.40034876797588	1.04784160100008e-05	1.71379060617321e-05
ARMC12	0.730589835858586	1.5403657960199	1.07613940558023	2.90455983149518e-16	9.94969945875762e-16
LINC01507	13.3625587752525	6.00234539800995	-1.15459804900619	1.6155637782821e-33	5.01825980753998e-32
IGHM	204.861997664141	557.575298631841	1.44451426303434	0.0171699086970672	0.0213462383206629
SLC1A1	78.7321070075758	38.9541267412935	-1.01517591444522	2.36988510773856e-32	5.78562549521701e-31
STK32B	35.3758988636364	17.366075	-1.02649508611664	6.12551831644378e-35	2.60494126320629e-33
TFF2	0.878984722222222	2.1408618159204	1.28428168354595	7.39814198162789e-07	1.32486266751451e-06
PSCA	0.295143181818182	2.06986965174129	2.81005299890952	3.89612868559244e-05	6.09065524160205e-05
LINC00475	1.56470246212121	3.54658072139303	1.18054043837289	1.78720639393176e-08	3.58026220680333e-08
SLC34A1	9.05734646464646	3.80371641791045	-1.25167875348993	4.19929017513097e-12	1.08140398228993e-11
FLNC	4.33130580808081	12.1915722636816	1.49301025112409	0.00298897979456928	0.00398701243145457
RHCG	24.1881522727273	62.7339952736318	1.37494687857673	1.24170797388623e-08	2.51362996178387e-08
ENAM	5.6555053030303	2.76100833333333	-1.03446068829523	1.42124010079277e-28	1.75357903868873e-27
AKR1B10	10.4397411616162	30.6820825870647	1.55531046820413	2.53102576794843e-08	5.01813045015042e-08
GLYATL1	53.7381421717172	23.3023221393035	-1.20547271504325	3.36573159007965e-24	2.39344016559274e-23
NAT8B	57.4100671085859	23.2427027363184	-1.30452590230351	1.03753902880756e-21	5.66645757670617e-21
ATP2B2	7.19246363636364	3.56602947761194	-1.01216739335166	1.1765521377164e-10	2.75047749777434e-10
CILP2	0.557980176767677	2.20359278606965	1.98157187126844	6.28402248030172e-11	1.4982690215277e-10
AGTR1	20.4487054292929	8.96670684079602	-1.18935937575648	3.28994908176397e-18	1.30395807963161e-17
TRPM3	4.95097064393939	1.71409452736318	-1.53026472296543	2.02083157670957e-29	2.84579097479351e-28
MIR23C	1.92770088383838	3.92369154228856	1.0253304199329	0.0134102955891038	0.0168555662490694
AC008105.3	1.51209103535354	3.13091492537313	1.05003930790601	5.24426912120543e-13	1.43595277519122e-12
VSTM2L	1.64980883838384	5.65873582089552	1.77818091591734	8.18794412839534e-08	1.56682655730727e-07
SNORD14E	4.46832575757576	15.3187288557214	1.77749031515168	4.92995178770681e-12	1.26311128326685e-11
SUCNR1	19.2218734217172	8.44614092039801	-1.18638472914324	1.02769684553912e-15	3.38184879778215e-15
GALNT17	2.79430858585859	5.87806965174129	1.07285110248794	0.00118946860008662	0.00164648355288624
KISS1	0.81300946969697	3.27273407960199	2.00915232183064	1.54444779876227e-05	2.49164514498614e-05
SOWAHB	14.580071969697	6.13063731343284	-1.24988887816785	2.61231127648766e-43	1.7219150252479e-40
AC093001.1	0.785166414141414	3.98242114427861	2.34257542801612	1.81117739744506e-10	4.17877736098727e-10
ATP11A	110.048684280303	47.9756481343284	-1.19776769479054	7.80082037424602e-42	2.7283767259965e-39
LINC02577	0.884130366161616	2.31770124378109	1.39036359446248	2.65385946846656e-10	6.04650938189044e-10
KCNJ15	62.1222125	28.8198824626866	-1.10804476090618	1.61258083235285e-27	1.72943744085502e-26
GRM8	6.32166767676768	2.98003121890547	-1.08497775183038	2.30593213306835e-12	6.04821929851934e-12
EPHA4	14.1139184974747	5.41815186567164	-1.38124584751457	3.75346331732088e-42	1.59183069730425e-39
IGLC2	345.383048106061	793.58699800995	1.20019111398749	0.000568148062874282	0.000806036548140683
STEAP3	18.019457260101	41.0505793532338	1.18784702480316	2.13802566154208e-07	3.97154604243531e-07
ARSI	0.906351262626263	2.27930435323383	1.33045138901198	3.8103109287731e-06	6.4731471745949e-06
PLS1	30.520633459596	13.2072381840796	-1.20845609513613	4.08139125143176e-40	8.42733533337801e-38
MT-TM	0.948694949494949	2.18268718905473	1.20208921396032	0.00125591307259202	0.00173509377171157
DHDH	19.9979964646465	9.38189639303483	-1.09190399429403	4.72711079105431e-15	1.48676137360711e-14
SLC22A11	75.912341540404	34.0056742537313	-1.15855895521008	2.20461805178696e-22	1.29392959491524e-21
FGA	43.4040399621212	115.598706218905	1.4132240140506	0.00454686517526505	0.00596115172687366
SLC10A5	2.81622095959596	1.27160746268657	-1.14710714334299	4.39923286864147e-17	1.59936472004195e-16
C2CD4A	1.02355763888889	4.59225099502488	2.16560915027805	0.0361131130683498	0.0433633802467223
H2BC7	0.642084027777778	1.39800833333333	1.12253894408045	1.65910442750318e-05	2.66757966775021e-05
ANKRD33B	35.7644361742424	17.5640348258706	-1.02590139749319	2.32253433642635e-32	5.69436244029682e-31
APOA1	0.531695012626263	7.56516430348259	3.83070057693667	1.42727353929155e-06	2.50236459502594e-06
RPL23AP32	1.02197632575758	2.51343370646766	1.29829786106213	8.1770742798467e-14	2.3648109856229e-13
IGHG2	161.814221212121	359.955764800995	1.15348121760931	0.0131666946665764	0.0165615275740027
CD7	7.6035702020202	17.1845361940298	1.17636202439269	3.58008523701907e-06	6.09653227265827e-06
OR2T10	2.65213232323232	1.28287860696517	-1.04776809670372	7.47543043549496e-11	1.77271242290733e-10
LINC02167	0.0995337121212121	1.90923880597015	4.26166850487075	0.00109276558746414	0.00151679085105373
IGLC7	10.016395770202	24.8480718905473	1.31077043623779	7.19314813377335e-05	0.000109891400175261
MTND4P35	0.795965909090909	1.9223421641791	1.27208660199486	4.43899351963483e-15	1.39769451494222e-14
COMP	3.96536597222222	8.8738921641791	1.16211300006151	2.87778523319044e-05	4.5451555917812e-05
GBA3	141.504233585859	53.8815226368159	-1.39298269130947	1.07515485054593e-34	4.29510578756554e-33
CHRM3	2.71718970959596	0.920932835820896	-1.56094744694828	1.13254062996651e-24	8.49809347269048e-24
AL136380.1	1.22951710858586	3.03760671641791	1.30484328399452	2.33503881594773e-08	4.63814270140382e-08
ASAP2	17.4902176767677	8.46623619402985	-1.04675560147594	5.35979084636668e-34	1.85943513208567e-32
PPP2R2C	0.442639330808081	1.69031815920398	1.93309126963646	1.22632527540447e-08	2.48366374023656e-08
UGT3A1	22.468538510101	10.4749890547264	-1.10095754948262	3.67328898104379e-12	9.50087934758957e-12
S100G	0.461560921717172	7.39966007462687	4.00286601000007	3.99298972442489e-09	8.38520087946042e-09
GNMT	0.784103787878788	2.44039415422886	1.63799764554393	5.38130343060581e-08	1.04517366253377e-07
CYP11A1	0.587574179292929	1.4760394278607	1.32888835532471	7.40181584734072e-07	1.32538209164899e-06
MIR4539	1.50755997474747	3.52089278606965	1.22372589916629	0.0143207914768181	0.0179433926253625
COL10A1	1.05435328282828	3.43670062189055	1.70466582830072	7.2564470334178e-06	1.203545892814e-05
SLCO2A1	154.513180429293	67.03235	-1.20480049210079	6.71252458738299e-31	1.24232447493056e-29
DNER	2.55700852272727	7.13904925373134	1.48127498623779	2.19372596491841e-07	4.07324762586909e-07
BMP5	1.74874494949495	0.657223507462687	-1.41186390238258	2.74607471951062e-06	4.71896405725188e-06
KRT13	0.223337941919192	1.90686144278607	3.09389974738141	1.4632724507992e-09	3.16516007343136e-09
RPS29P11	0.666184595959596	1.34636405472637	1.01507466478372	0.000143765049037138	0.00021434061856446
KCNS1	1.12384886363636	2.79857711442786	1.31624546808091	4.10302765903048e-11	9.89136137578624e-11
GCGR	1.14228705808081	2.58243793532338	1.17680842946549	1.87067430409493e-07	3.48663580463066e-07
IGF2BP2	2.24745776515152	5.75444303482587	1.35638229403884	5.13838344760669e-07	9.30195579645964e-07
KCTD16	2.7845485479798	1.0179328358209	-1.45180107175942	1.59089134851146e-19	7.05252333162103e-19
ZP1	0.393183143939394	1.65900099502488	2.07704137290181	7.52420404686338e-08	1.44481578661226e-07
KCNJ3	27.2841803661616	13.2641176616915	-1.04053599521692	1.09777892102059e-25	9.27698971817104e-25
NAPSA	18.8655879419192	8.14108495024876	-1.21246408389075	2.69698375885384e-17	9.91866404566476e-17
C1QL1	37.2261189393939	96.851455721393	1.3794585194944	1.1110248841905e-09	2.42310497694753e-09
ACTN2	0.769826388888889	1.65303333333333	1.10251078552461	7.11583309659724e-07	1.2760400503242e-06
TPT1P5	1.5971095959596	3.21882661691542	1.0110715517403	3.36662739269308e-09	7.10995197239359e-09
PODXL	234.258297474747	100.820496393035	-1.21631118669625	1.2869990040534e-36	9.07678556850501e-35
RNU6-46P	1.76156641414141	0.806623009950249	-1.12689240183027	4.61713055351321e-12	1.18544394645857e-11
TMEM174	48.0476196969697	15.2568269900498	-1.65501000936207	2.1829559124596e-22	1.28341332513663e-21
CERKL	2.67613308080808	0.814276990049751	-1.7165583210742	2.32918068797093e-28	2.78170722163385e-27
AC133644.1	2.94344646464646	7.01933345771144	1.25382765333464	1.68960893556724e-08	3.38910556387539e-08
AC073346.1	7.97221641414141	3.16466106965174	-1.33292987667219	1.57076097452797e-23	1.03656917910899e-22
MIR140	25.0097700126263	12.2047364427861	-1.03505064976175	8.95244736594186e-20	4.04500508720041e-19
UST-AS2	0.606753093434343	2.00154191542289	1.72193036447629	7.71121633905409e-13	2.08544777684565e-12
CGN	11.8300347853535	5.06215410447761	-1.22463098339222	6.2369380699772e-22	3.48625716383788e-21
BSPRY	11.4279068813131	5.52187699004975	-1.04933053112262	3.45760326570653e-18	1.3666145010996e-17
AQP9	6.86168181818182	16.5485292288557	1.27006886780564	3.23584322549998e-06	5.53452406497363e-06
SCD5	47.7402328282828	19.0870824626866	-1.32260900458027	8.80392582159536e-13	2.37309972838159e-12
AL096855.1	0.56280845959596	2.11092462686567	1.90715914736585	5.04191906773673e-19	2.1467927697608e-18
AC012236.1	0.62119053030303	1.61612786069652	1.37943360014588	9.21247938301552e-15	2.83606020596587e-14
CLMP	1.51227784090909	6.2934605721393	2.05713030619634	2.79369698632116e-06	4.79887530836645e-06
SLN	2.80351982323232	8.7824513681592	1.64738441180547	1.56686831071041e-09	3.38369318409211e-09
SLCO4C1	97.3940624368687	47.0456064676617	-1.04977382436318	4.18449169352905e-28	4.82921337668019e-27
RNU4-62P	2.67707102272727	7.98663221393035	1.5769318646044	2.10678158830332e-18	8.49553479066878e-18
AL139351.3	1.00936338383838	2.28187300995025	1.17677284868377	8.44875847427763e-12	2.12777109084747e-11
THRSP	2.09905012626263	6.69031480099502	1.67233747669243	1.09152765364671e-06	1.92951015247007e-06
MTCO1P40	30.8141291035354	69.6229544776119	1.17597101974961	1.05296456038275e-08	2.14370475597999e-08
AC009486.2	1.89563579545455	0.807452487562189	-1.23123253308952	2.87026772658231e-32	6.87981095079268e-31
MMP1	7.99673566919192	21.6295339552239	1.43551947459412	0.0347107751350337	0.0417777982145028
DDX43P3	0.731205303030303	1.54642189054726	1.08058552641562	0.000223809527425321	0.000328450734801777
EMCN	69.5223008207071	30.7961146766169	-1.1747274805365	3.40684375586511e-31	6.65752432018429e-30
KCNJ1	7.37648352272727	2.24978905472637	-1.71314348894173	0.00483704604588181	0.00632707183134807
AC018742.1	7.25434955808081	3.17308457711443	-1.19296028854215	1.97075515835417e-12	5.19212942411587e-12
DPP4	69.0271719065657	30.0251585820896	-1.20099251148153	9.18905990035157e-35	3.76751455914414e-33
AC104695.3	5.18337910353535	13.612440920398	1.39296096853219	9.57662413549192e-10	2.09448933683079e-09
PANX2	0.73451351010101	3.02820771144279	2.04360323434181	1.42435753439865e-11	3.53521208175584e-11
TPSG1	3.44400012626263	12.2170592039801	1.82673995181339	0.000208102747989358	0.000306265770291251
SYDE2	3.81314621212121	1.71453084577114	-1.15316799140596	5.07870227617786e-41	1.44876235437021e-38
SLC22A2	162.378937941919	70.2094950248756	-1.2096264569865	4.40601443298704e-31	8.48430060140808e-30
TNN	1.7423571969697	0.800513059701493	-1.12204357371181	7.33057526100731e-13	1.98563930493351e-12
IGKC	3785.1379272096	9394.80533669154	1.31151739711183	0.000358631744589361	0.000517098337436688
GFPT2	4.80150688131313	14.6388455223881	1.60824263110891	1.15648850687494e-16	4.08573490637451e-16
PTPRB	43.3348172979798	17.5302069651741	-1.30568359320543	2.30406216583399e-38	2.59783009197782e-36
GABRB3	6.37933314393939	2.27429253731343	-1.48798778455056	5.06920091625457e-24	3.52581028014492e-23
SFTPB	1.15360441919192	4.54738930348259	1.97888992262973	1.94344180747026e-13	5.46638859288123e-13
RNU6-759P	0.777843939393939	1.64220733830846	1.07808364917021	0.00120918466250621	0.00167282908831381
KLHL32	4.35472430555556	1.99975037313433	-1.12276146469517	5.8734731708674e-35	2.51648958005814e-33
IL17RD	9.91602815656566	4.01097325870647	-1.3058100202754	2.46803849014718e-39	4.02830891848975e-37
AL513164.1	0.671371527777778	1.89840895522388	1.49960755104575	0.00199582850080623	0.0027024183334769
ASGR1	1.01645328282828	2.07875286069652	1.03217433984011	1.00392293713245e-12	2.69632209631342e-12
IGKJ4	5.42654785353535	14.3291097014925	1.40084236290611	0.00155069047542184	0.00212351045687411
AL135927.1	1.41565366161616	0.661051865671642	-1.09863298041579	6.32672318840745e-12	1.60704582781869e-11
AP005233.2	7.58936483585859	16.8632324626866	1.15183005397484	3.28794145435542e-06	5.61858018194667e-06
FBP1	57.3936069444444	23.9507815920398	-1.26081730794106	1.46301709409203e-26	1.37992223217112e-25
PCDHGB7	16.3757051136364	7.75531293532338	-1.078300126437	1.40758313505106e-16	4.94327044436579e-16
AL596442.4	4.46092550505051	1.53205957711443	-1.54187065576161	3.94653443651261e-20	1.84293793711302e-19
AC018695.6	0.927120454545455	2.58594975124378	1.47986554592629	9.46264338592875e-15	2.90889295691564e-14
HOOK1	49.543357260101	23.6749604477612	-1.06532961932367	2.25381705160269e-38	2.57506110869113e-36
RASSF10-DT	1.8487446969697	0.889042910447761	-1.05622105022375	1.3073483476129e-14	3.98034037686798e-14
LRRC37A7P	9.93174122474747	4.35526529850746	-1.18928606959426	1.2439988510527e-16	4.38675973443234e-16
AL445205.1	1.73014728535354	0.856784825870647	-1.01389002347385	0.000661271735264168	0.000932516662466659
DACT2	3.04798611111111	1.10563843283582	-1.46297665796469	2.7055965877779e-10	6.15947320952944e-10
HP	7.61137518939394	109.149036567164	3.84199844883214	2.39288344870033e-10	5.47081597436316e-10
AF186192.2	1.83417152777778	0.912471393034826	-1.0072773283288	2.80240989848678e-15	8.94876170079046e-15
LINC02446	0.948680366161616	2.00150373134328	1.07709031065382	0.00560029524217877	0.00728927317235967
GK4P	1.41320208333333	0.674124129353234	-1.06788161057847	1.45590751675935e-27	1.56828051679584e-26
RAPGEF4	16.2945736742424	8.14384129353234	-1.00061025469606	1.59199282470087e-28	1.95161466593158e-27
VWFP1	3.43633156565657	1.18954850746269	-1.530455143082	1.69762281520116e-24	1.25059870694765e-23
SNORD3A	5.03799621212121	25.6769128109453	2.3495498121605	7.27492470956908e-12	1.84080407016972e-11
MASP1	18.469645770202	8.63318519900498	-1.0971913544854	3.484007237103e-27	3.55833826158946e-26
LINC00942	0.483737436868687	3.78440273631841	2.96776952985783	3.47502955333825e-12	9.00439317887979e-12
NMNAT2	3.38092733585859	1.68039092039801	-1.0086221139382	3.40152665405803e-09	7.18104179345992e-09
IGKV1-17	32.8300553030303	86.3450036069652	1.39509551779461	0.0413419687280009	0.0493328686854532
SEMA3D	6.01664810606061	2.05001728855721	-1.5533239041868	1.05156985981411e-15	3.4597435702619e-15
AC008147.3	0.381081060606061	1.6217552238806	2.0893862715604	3.23820055766614e-10	7.34077793085745e-10
SPDEF	0.474124305555556	1.79707338308458	1.92231206364117	2.56643447635495e-10	5.85510570497486e-10
RPS23P6	1.04614690656566	3.11691032338308	1.57503118961224	1.91406952849402e-22	1.13153927489929e-21
PRSS3	0.201550946969697	2.6469052238806	3.71509007136211	4.13637558657001e-08	8.10440205814986e-08
LINC02747	48.773814709596	17.6582910447761	-1.46576108633112	1.19707396073421e-18	4.93159940842858e-18
ADH1C	0.88595422979798	6.19204975124378	2.80511298989589	0.00531105382265284	0.00692595041946617
CARD14	0.64446773989899	1.37586778606965	1.09416179244184	5.10463860640319e-12	1.30630575536117e-11
TNXA	0.937644696969697	2.44147711442786	1.38064100577472	0.00623058370108887	0.00807042124323642
TLN2	22.6797190656566	10.9269152985075	-1.05351658840554	4.8889874134703e-39	7.10065704412731e-37
POU2AF1	1.42565050505051	3.10683619402985	1.12382582653536	0.00604215617902791	0.00783760767455195
KCNN4	1.92608491161616	3.98060509950249	1.04731644839466	3.2701002915765e-09	6.91035496880864e-09
AC011352.1	3.67358087121212	7.98354191542289	1.11984190835171	1.1629797266715e-07	2.20112054728837e-07
CLIC5	7.84033768939394	2.59116641791045	-1.59731411794703	5.65475634377909e-27	5.61478645536999e-26
AL035446.1	0.876021085858586	1.85682375621891	1.08379938468793	0.000773720072229989	0.00108564062533794
APOC3	0.62123226010101	44.3656274875622	6.15816581355717	0.0011114471854118	0.0015417225304401
VWF	539.728836363636	257.634484577114	-1.06690905672617	1.24703633580541e-24	9.31635079469621e-24
NPR3	134.523475820707	43.6717847014925	-1.62308456589423	2.72760582444675e-33	8.04573298095842e-32
MIR4442	1.96505814393939	0.882978731343284	-1.15412140825628	4.16328588632927e-15	1.31448772144272e-14
INSYN2B	6.24184261363636	2.82022798507463	-1.14616018685004	6.09209364873258e-20	2.79163584349297e-19
IGF2BP3	0.550816982323232	1.4515157960199	1.39791532685439	1.76835731300486e-06	3.0788575786246e-06
H2BC18	0.764985037878788	1.61053631840796	1.07403775865126	1.51578799031679e-05	2.44679048488736e-05
SOX6	6.73473093434343	3.0255486318408	-1.15442353401015	1.51121566413541e-35	7.68522672164767e-34
RASSF9	4.17249722222222	2.04773582089552	-1.02688148437753	4.0891039237848e-19	1.75549885624221e-18
LINC01436	2.74718042929293	6.60936529850746	1.26656006863746	4.35015305037834e-06	7.35598648025496e-06
AMH	0.636350378787879	1.55930758706468	1.29301229336687	1.24588484065229e-06	2.19354575704735e-06
AVPR1B	10.9256888257576	4.41332089552239	-1.30778768381153	1.59510148655383e-21	8.56776828945303e-21
CDHR2	23.8178695707071	9.97425907960199	-1.25576279234631	1.84521069814049e-13	5.20205468269628e-13
OCLN	5.6194711489899	2.35019701492537	-1.25765266244011	1.24883783912115e-20	6.11851997909041e-20
MIR4768	8.75843257575758	25.2562268656716	1.5278945140828	1.82221515989104e-19	8.04252470002901e-19
TGFBR2	202.94278895202	101.302391293532	-1.00240484842541	7.87985449234948e-35	3.27778995849236e-33
SOWAHC	31.2597179292929	14.633738681592	-1.09500635867605	1.61042524299554e-41	5.30758996431876e-39
ENPP7P8	5.79737809343434	2.01799950248756	-1.52247475960737	8.68471382000063e-19	3.62578868324411e-18
IRF6	22.1287409090909	10.8922712686567	-1.0226165485554	4.569972035317e-24	3.19674207107195e-23
IGHJ5	3.21393939393939	10.2636149253731	1.67512431979532	5.85931070972059e-05	9.02380184608119e-05
HECW2	10.1381633838384	4.64007798507463	-1.12757536147966	1.39870618176085e-27	1.51142481955267e-26
ACAD11	2.69261742424242	0.870601616915423	-1.62892465697096	8.68307959615736e-43	4.25173194625557e-40
AL355309.1	1.05615902777778	2.31551393034826	1.13250535619825	6.05578010319353e-05	9.31633387868319e-05
MEI4	5.92644463383838	2.41886890547264	-1.2928342868857	2.95938814205617e-16	1.0131441066432e-15
ADAMTS16	2.50601401515152	1.19490609452736	-1.06849723919808	2.98560220053788e-15	9.51240946510842e-15
AL138826.1	9.45618983585859	3.67451952736318	-1.36370337990682	5.67652496307871e-15	1.77655742909501e-14
SIX2	0.819654734848485	1.90314850746269	1.21529991025501	0.00976182984877012	0.0124302132363639
ADH6	7.09769867424242	3.44829888059701	-1.04146650236914	2.31223798939614e-13	6.47290667466041e-13
LAMP5	1.62738592171717	4.28025721393035	1.39514107993426	0.00317802542638987	0.00422701536748298
PLG	17.0013539141414	3.81600385572139	-2.15551510675064	2.61813897493373e-13	7.30300549355701e-13
AC093001.2	2.6987663510101	5.57918644278607	1.04775468440893	2.96000544019699e-06	5.07488727832093e-06
MIR222HG	1.4951428030303	3.37321878109453	1.17384260739732	2.34952971970306e-10	5.37384763596304e-10
LRRC15	0.76602095959596	4.70903383084577	2.61997531503017	4.70548060825557e-05	7.30590022325457e-05
GJB1	16.2531883838384	7.79575422885572	-1.05996224540884	1.34491972054897e-29	1.94344301608501e-28
MELTF-AS1	1.75192411616162	3.6523618159204	1.05988940431297	7.56045486122153e-15	2.34179274389386e-14
RN7SL364P	0.759530303030303	1.88630883084577	1.31238646643372	4.74364555355767e-11	1.13924604115571e-10
COL7A1	1.02170063131313	5.37546666666667	2.39541747264904	7.36149145986972e-12	1.86133432633885e-11
NMRAL2P	0.450866603535354	1.64877985074627	1.87062622320261	7.32621453385925e-15	2.27251881776072e-14
HSD11B1	2.78217758838384	9.26522052238806	1.73561080330717	2.85428129943867e-05	4.51011348555925e-05
FAM24B	3.18066755050505	6.86766393034826	1.11048985618215	8.15179439687493e-10	1.79385532066824e-09
NBEAL1	5.37734261363636	2.46320982587065	-1.12635386735918	3.69705194575934e-35	1.67176982180537e-33
NTN4	122.832068813131	60.9103550995025	-1.01192784626791	4.6100176989674e-33	1.28884964640952e-31
CD8B2	1.59221830808081	0.680570895522388	-1.2262207953091	0.00736252090329129	0.00947360036343615
AC022432.1	1.24621887626263	2.60398855721393	1.06316563440371	1.95298638325355e-10	4.49386152473138e-10
STMN2	0.699893876262626	4.5622842039801	2.70454823070757	1.29367546120203e-07	2.43744613611262e-07
RNU6-62P	2.23567752525253	1.05550609452736	-1.08277719957554	1.06092862852831e-19	4.76972582259134e-19
CCL26	1.0287803030303	2.88844328358209	1.489357240438	2.03025097326239e-07	3.77502887922001e-07
MMP2-AS1	1.03524741161616	2.37941455223881	1.20063105083511	6.45995960712766e-09	1.33579618420552e-08
AC120498.10	0.763804734848485	2.41001890547264	1.6577686953577	9.05779371587151e-09	1.8530794879146e-08
RNU6-44P	3.3829821969697	1.15474975124378	-1.55071534953076	6.47441597362338e-13	1.76152628918809e-12
SCGB3A2	1.4722470959596	2.970432960199	1.01265340089205	4.83961797573653e-05	7.50804497765662e-05
LINC02754	3.76187525252525	1.6018473880597	-1.2317153032821	1.51218824423602e-18	6.17780265309104e-18
ESRRG	5.07616180555556	2.21160012437811	-1.19864749870193	1.34426080407497e-25	1.12217218408506e-24
SLC2A2	48.6346205176768	21.9811141791045	-1.14571914540937	4.27909277450735e-18	1.67240802667063e-17
C14orf180	2.73999715909091	1.23495186567164	-1.14971958592084	9.50984351093258e-09	1.94231555345445e-08
IGLL5	0.703136994949495	2.28887985074627	1.70276402631562	0.000469531067759921	0.000670401019684206
ITPKA	1.39414286616162	7.16612226368159	2.36181424770047	4.50328310277447e-16	1.5195366374355e-15
ZNF189	77.776902020202	35.6225665422886	-1.1265503072549	2.00141660578049e-30	3.37269201473609e-29
PDGFRL	3.49584589646465	8.14404689054726	1.22010427846717	3.38986666191347e-06	5.78641823267372e-06
SLC6A19	56.5528797979798	14.487332960199	-1.96480846434567	9.5052853744939e-22	5.20785104693339e-21
PHYHIPL	23.2464474116162	10.5833041044776	-1.13522014954624	2.34900955403165e-25	1.90522128428748e-24
LIFR	38.2980840277778	18.2900583333333	-1.06621254262266	2.07142701242299e-32	5.13007458654699e-31
MIR193BHG	0.795379419191919	1.76271243781095	1.14808200074157	5.79146671495336e-14	1.6902955817587e-13
FLRT3	35.7271065656566	13.3381745024876	-1.42145784997363	3.50118301272164e-28	4.0818554062601e-27
STUM	6.66003440656566	3.15875907960199	-1.07617172436944	7.07675591423184e-12	1.79198863172203e-11
APCDD1L	1.16857872474747	7.73492388059702	2.72663216538397	3.9412971307489e-05	6.15901798365776e-05
MYO7B	12.8645432449495	4.96574452736318	-1.37331828894493	1.51338212228486e-17	5.6952882766179e-17
AC015910.1	8.39202727272727	20.1495048507463	1.26365311517559	0.00018716902457533	0.00027624033268791
TEK	41.8624101010101	17.5321167910448	-1.25565517817611	4.75071160290491e-37	3.87703311669449e-35
PTCSC3	1.65584128787879	0.755093656716418	-1.13283689458034	2.36644589032905e-12	6.19840282262865e-12
PAGE5	0.0836320075757576	10.1183145522388	6.91869808417967	8.48972084613369e-07	1.513699915325e-06
TOX3	5.24594059343434	2.09743258706468	-1.32257702800187	5.09276296380068e-16	1.71190398942993e-15
BHMT	272.684491224747	126.987924751244	-1.10254133210396	1.26677987266075e-27	1.37666921101204e-26
KIAA1549	8.87261957070707	4.32606106965174	-1.03630608019133	7.45478911849796e-41	1.97303051033996e-38
EMX2OS	40.9199202651515	18.4394912935323	-1.15000447849164	2.61422132746266e-36	1.64111813589945e-34
LINC00706	0.277060795454545	1.84276778606965	2.7335997964071	4.96556102780992e-06	8.36032860738839e-06
G6PC	11.0683900883838	3.66924577114428	-1.59288994888423	1.95980971679997e-23	1.28097707576346e-22
SLC5A8	51.2267130050505	18.2242633084577	-1.49103582660046	2.00703765049847e-25	1.64262708950539e-24
MFAP2	1.9515547979798	5.21765410447761	1.4187773333253	0.0138699799598496	0.0174078151996999
AC019080.3	0.881372285353535	2.11408905472637	1.26221271359149	6.50456537231752e-14	1.89197626189371e-13
USP2	25.6236660353535	12.5688417910448	-1.02762518739902	3.28275398333969e-15	1.04378177674352e-14
SCGN	150.31094084596	58.5932813432836	-1.35914287290331	2.90241215100655e-20	1.37180197032406e-19
TAL2	11.8301238636364	4.64060883084577	-1.35007917987011	8.93004181838654e-29	1.13449263664573e-27
AFM	2.58590839646465	1.1936618159204	-1.11527701465422	5.17628741525727e-12	1.32385037640172e-11
ACHE	2.78067784090909	5.82634850746269	1.06715539092571	2.77495812200926e-07	5.12304559894374e-07
REEP2	0.85484154040404	1.93824203980099	1.18101981837329	5.27776247133863e-06	8.8572746144435e-06
AIF1L	112.811851893939	55.268925	-1.02937818670296	1.33094830049929e-18	5.46735186336453e-18
SHE	11.9284632575758	5.86348134328358	-1.02457879275388	1.37983732687099e-30	2.3886580648698e-29
PDZD2	18.0638113005051	8.74370062189055	-1.0467864104039	1.01586532470376e-25	8.62730422932262e-25
AGXT2	67.1368231060606	31.6210506218905	-1.08621896815754	1.3346902539308e-19	5.94900430997817e-19
AC099684.2	2.3218095959596	0.868679104477612	-1.41835442638854	0.00027153331437785	0.000395608088226438
AC002511.2	1.26475997474747	2.88918631840796	1.19179962644722	3.68840478251467e-07	6.75196337991203e-07
SLC25A48	2.49794608585859	1.08965970149254	-1.19686468441898	2.40699279072561e-17	8.89606263693239e-17
EML6	1.53984166666667	0.697682089552239	-1.14214031097185	0.000272477265399737	0.000396918120036371
TNFRSF10C	5.89404595959596	2.86200497512438	-1.04223213015493	9.93821528559936e-15	3.05070989727032e-14
CCL11	0.86106047979798	2.05767201492537	1.25682656110098	0.000136673402848479	0.000204033865680944
PTPRN	2.00232335858586	5.14259278606965	1.36082094279512	0.00686799720823017	0.00886056429950682
SCN4A	4.7289672979798	1.79839415422886	-1.39481591409855	1.15930791791164e-24	8.68745915923467e-24
TRHDE	8.24286073232323	3.48913582089552	-1.24027536181385	2.08539199087397e-32	5.14977636017264e-31
SLC17A9	4.15513295454545	8.45288718905473	1.02454955545189	7.97909956369499e-11	1.88719191389345e-10
IL1R2	11.4952741161616	41.0720083333333	1.83711462478857	0.000234341815035482	0.000343554322162369
RNU6-97P	0.564660732323232	1.88767350746269	1.74115304542002	0.00145400242809189	0.00199653021493781
EBF3	3.80993617424242	1.84010497512438	-1.04997875711112	7.27475089220037e-14	2.1095570606277e-13
PGAP4	24.5981589015152	11.9345756218905	-1.04340307124694	5.00091211615434e-36	2.8954605353599e-34
PTGES	8.98468952020202	18.7079726368159	1.0581126685577	1.77376060319284e-09	3.81557791107304e-09
CALCRL	83.5148741792929	39.5110190298507	-1.079778112185	7.60313051442455e-32	1.66627174880061e-30
RPL31P61	0.661397664141414	1.4147394278607	1.09694650092989	0.000148839176843745	0.000221577989293616
AC103702.2	3.73745113636364	8.57108893034826	1.19742378836455	3.98722371612742e-09	8.37465167465455e-09
FREM2	8.18488232323232	2.86923756218905	-1.51229425191284	9.65879226829753e-39	1.19951001372524e-36
SLC47A1	172.518909090909	79.4483495024876	-1.1186653446808	1.55981687366646e-25	1.29140780584038e-24
PCK1	114.651787815657	33.759535199005	-1.76389190538983	3.03406692149545e-23	1.94748460301832e-22
TCEAL2	2.27509343434343	0.743760199004975	-1.6130163437524	2.02451002072245e-07	3.76517121379722e-07
APLNR	98.9934958964647	45.7590759950249	-1.11327581955428	9.82413265157856e-22	5.37395420947186e-21
ALDH1L1	29.4625578914141	12.8681179104478	-1.19508162768554	2.1430072437927e-26	1.98309169244705e-25
PLTP	91.3879608585859	190.606922636816	1.06052449017965	2.05104412479655e-06	3.55525378889079e-06
MT-TV	1.28924823232323	3.09599092039801	1.26387117302955	0.0321180667323836	0.03878245808917
SERPIND1	1.16288800505051	5.89027773631841	2.34062350010366	0.0239377516169598	0.0293241734961728
MMP13	0.398516287878788	2.75377039800995	2.78869768108877	4.27004494528871e-10	9.588578389984e-10
CGA	0.477701515151515	1.56397437810945	1.71103552001098	4.4674703235751e-09	9.34156983960835e-09
AC078850.1	0.681744886363636	1.6129802238806	1.24242487136493	0.0204080989087032	0.025165779183865
AJAP1	4.24822045454545	1.82938034825871	-1.21550357600524	3.63793626844373e-25	2.88509725907398e-24
IGHE	0.586948358585859	1.46296355721393	1.31758835048235	0.00900865671236596	0.0115087855934795
ABCB1	29.7116069444444	14.6798411691542	-1.01719027626505	1.62408267012786e-19	7.1958450880691e-19
AGMAT	52.4940830808081	25.2903970149254	-1.0535651322715	1.29614277602453e-20	6.33579432273485e-20
CA4	19.5931916035354	7.82235808457711	-1.3246769373545	1.83044226945129e-18	7.42136730869558e-18
MMP9	17.0896073232323	46.6722691542289	1.44944636340531	0.000805063055517473	0.0011281415082141
PRUNE2	70.1490685606061	32.3495388059701	-1.11667880340999	5.96874652290255e-33	1.63667804655206e-31
COLGALT2	0.6364875	1.66159937810945	1.38436849495483	0.035271349351665	0.0423869563977866
SLC16A12	100.447937310606	40.0247925373134	-1.32748210888817	2.56161019732531e-27	2.66874623475752e-26
AC083967.1	0.696012436868687	2.01346529850746	1.5324956174992	0.0414110037503492	0.049411806883902
AL157931.1	16.0084010732323	38.3020463930348	1.25859225621421	0.000119611196831567	0.000179583920924655
FDCSP	9.82341609848485	60.6544471393035	2.62631671164017	3.80515421928564e-12	9.82563402291959e-12
AC125611.1	0.467426893939394	1.95729141791045	2.06604592373061	1.06279434922952e-25	8.99465163313359e-25
ENTPD5	27.7759832070707	12.6456661691542	-1.1351949410043	3.57013030019611e-32	8.38149220339191e-31
FAT4	9.08353901515152	3.75867512437811	-1.27303026836427	3.25402293352371e-42	1.42993448806998e-39
TNNT1	1.36470271464646	6.45250721393035	2.24127313900544	4.70534032319895e-14	1.37893506256812e-13
AL161782.1	2.3089	0.907280721393035	-1.34758478170165	6.01894883698872e-33	1.64517934877692e-31
AL080248.1	3.84295031565657	1.88595348258706	-1.02692023225763	1.3759246111431e-14	4.18392405709199e-14
AC023669.2	9.87752279040404	3.70484440298507	-1.41473631681304	0.000780006822581671	0.00109410352966154
FRMD3	38.3141970959596	15.8258483830846	-1.27559623231081	2.35151880114637e-41	7.19648735965116e-39
ANGPTL8	1.90314652777778	15.9862264925373	3.07037088704364	1.24273370729507e-11	3.09833725278192e-11
KRTAP5-8	0.725609974747475	3.04314539800995	2.06829707239894	0.000112068256904272	0.000168623861881072
RAB3IP	23.4488731691919	10.9707580845771	-1.09585537589513	5.75135097159027e-35	2.48279480554565e-33
PRR15L	24.1068981691919	8.75893196517413	-1.46061916327465	0.00195542400717201	0.00264980284928551
CYP39A1	5.85917708333333	2.44607773631841	-1.26022780010437	4.95625338857608e-20	2.285183496729e-19
NR4A1	109.43149229798	44.7058129353234	-1.29149364087946	3.12988047216296e-11	7.61173428862336e-11
CSDC2	17.8581726641414	8.48443905472637	-1.07369327954388	3.91516172074543e-08	7.67975753349378e-08
PITX1	0.835930303030303	2.16102437810945	1.37026078153679	9.32982836318808e-15	2.87012382854635e-14
MFSD2A	2.36297784090909	6.99707910447761	1.5661467015875	8.20320578854853e-14	2.37156782733038e-13
PKHD1	18.2017683712121	8.06425597014925	-1.17446528283247	1.28166586675448e-29	1.86145674783375e-28
AIM2	2.95213775252525	6.12054129353234	1.0518992068836	1.69815770829547e-05	2.72832350283751e-05
PDK4	762.770033270202	377.221880099502	-1.01583480655514	4.61997009939604e-16	1.55676460014647e-15
CXCL8	10.1956587752525	23.5467736318408	1.20757440029777	0.00849293077007499	0.0108718141273936
MAP7	51.1027611742424	19.1328904228856	-1.41734640530079	1.01594924786797e-46	3.48226764199225e-43
PGM5P4	3.65190845959596	1.78512885572139	-1.03262238664367	4.37406485505416e-08	8.55250695789141e-08
SLC22A24	2.44926938131313	0.68764315920398	-1.83261945449559	2.85236395334468e-26	2.59743960852397e-25
RNU6-1010P	0.949873358585859	2.98860945273632	1.65366729523569	1.54606540880703e-16	5.41517861764457e-16
ITIH3	1.44817689393939	6.98812226368159	2.27066701224438	4.96156998325941e-06	8.35443703583021e-06
NPY6R	23.6142746212121	9.23657562189055	-1.35422923019113	1.53981851478121e-32	3.90954217871413e-31
LINC01132	1.62599387626263	0.717425124378109	-1.18042164924152	1.82275337672067e-28	2.2170580106628e-27
NTSR1	2.82529299242424	0.972849253731343	-1.53811231065244	0.00430083781608217	0.00565026895301006
PRG4	0.452516477272727	1.65405721393035	1.8699669078227	1.0774017584231e-06	1.90611245337618e-06
LINC02331	2.57133560606061	1.00464129353234	-1.35583744030894	3.28986744810031e-19	1.42126917886421e-18
TLL1	10.685410479798	5.09896044776119	-1.06736727790957	1.38199786213617e-22	8.30167520549936e-22
SLC10A6	4.02032266414141	1.76717350746269	-1.18586759841747	4.8964899082252e-24	3.41300865418488e-23
MT2P1	2.93013636363636	6.13504502487562	1.06610612499468	3.89574264019849e-05	6.09060731323862e-05
MYMX	0.33076976010101	3.12116281094527	3.23818436489645	0.0170423392322464	0.0211968655027389
AC026780.2	1.63534122474747	0.506279104477612	-1.69158684836066	2.55401541133671e-18	1.0229192829981e-17
MT3	17.9201502525253	39.4756449004975	1.13938010130232	0.00220729709833258	0.00297793101403005
AF064858.2	19.0064025252525	7.70692748756219	-1.30225776664347	1.07717700810915e-15	3.5405944696921e-15
LINC01801	2.38376256313131	0.971721641791045	-1.29462553654152	2.18908158009117e-29	3.06757809645155e-28
NCR3LG1	8.52388832070707	3.60548072139303	-1.24132006329087	4.50006550334173e-35	2.00317201548755e-33
AL079338.1	3.89451016414141	9.50779962686567	1.28766961606551	0.00220602777032172	0.0029764528363859
SLC4A4	94.0362752525253	44.0495745024876	-1.0940893119439	3.80992481895218e-33	1.09188112955188e-31
IGLC6	0.812072285353535	2.06734004975124	1.34809565479717	0.00258463376682662	0.00346410053146748
JSRP1	0.945433080808081	2.66093296019901	1.4928849126689	1.9424556045636e-11	4.77958422842943e-11
AC097376.1	0.575675505050505	1.44684713930348	1.3295847757898	0.00826476547105455	0.0105908143145606
AC023043.4	1.04181041666667	3.1386473880597	1.59105019094073	4.87041968459628e-23	3.0586021456435e-22
AC226118.1	2.15462297979798	1.06012027363184	-1.02320749386804	4.67726770976033e-26	4.14044493852647e-25
COL11A1	1.40059311868687	6.26224751243781	2.16064262701611	0.00389876763563047	0.00514152643215057
ITIH1	0.490668813131313	3.65900646766169	2.89863048393097	4.60934989591976e-07	8.37521612767948e-07
AL731567.1	1.7308720959596	3.49918258706468	1.01551882659854	6.27714290312184e-09	1.29940421637519e-08
MIR200CHG	0.463230303030303	1.72239353233831	1.89461326926927	5.15504245078289e-07	9.33112774836472e-07
TTR	1.2786273989899	9.09180572139304	2.82997094221051	0.000725127775473916	0.00101946183889024
PAH	24.8279142045455	9.23290758706468	-1.42710611387868	4.13508824425635e-10	9.29770956836333e-10
EDNRB	163.725722853535	68.4828157960199	-1.25746707348973	1.70376037978123e-32	4.28767186324386e-31
IQSEC3	9.93268263888889	3.36728967661692	-1.56059557964612	1.15891939544609e-18	4.78361286106818e-18
F3	7.38020650252525	19.1118486318408	1.37273424321229	0.0180301811484492	0.0223606081859847
FUT3	2.77449766414141	1.29190995024876	-1.10272107473906	1.23930156585397e-12	3.30678782071526e-12
AC010378.1	4.42699109848485	9.02130932835821	1.02701036496265	0.000104006289738485	0.0001568376413144
VIL1	19.2668902777778	6.44769228855721	-1.57926893694346	2.29178868602091e-22	1.34141647886019e-21
AP001542.1	0.963820517676768	2.30818656716418	1.25992342110562	8.04166777647988e-06	1.32772738297989e-05
KRT5	0.563690845959596	1.60649514925373	1.51094058047773	6.76881981173164e-10	1.49817943863434e-09
TPSP2	0.693082575757576	2.25888992537313	1.70451481624718	2.82333557792056e-07	5.21067468602224e-07
ALDH6A1	40.0348252525253	16.2636768656716	-1.29960205257332	1.72810332677698e-40	3.94883130857385e-38
MIR581	0.683094886363636	1.45407425373134	1.08994304642038	3.52332829069103e-07	6.45943519960022e-07
UPK3B	0.693695580808081	1.62167773631841	1.22511255319955	6.35452385824929e-09	1.31494602611297e-08
SFRP1	13.0905559974747	6.0367368159204	-1.11668556407575	6.37122309332056e-07	1.1456302735634e-06
CDH13	22.3901755681818	9.9874644278607	-1.1646754760996	1.4256544864117e-30	2.46547594229301e-29
ASIP	0.98463125	2.2442710199005	1.18859147409849	8.45132334076122e-14	2.44082877340691e-13
CYP17A1	8.00049797979798	2.42440335820896	-1.72246005529102	4.54609081733045e-07	8.26553197829506e-07
CRABP2	7.59828680555556	31.9524884328358	2.07218221719152	3.55062630732382e-11	8.60201978774911e-11
SNORD99	7.63413200757576	21.3678067164179	1.48490279255565	2.22337769623365e-20	1.06347326145834e-19
PAGE2	0.041921654040404	3.72775597014925	6.47446796953222	1.11101585615516e-06	1.96294739616362e-06
LINC02294	6.13438232323232	2.75988246268657	-1.15231125776223	7.37894635022672e-09	1.51977385590897e-08
ARL14EPL	0.0249090909090909	2.48501305970149	6.64043725406488	1.28613187185093e-05	2.08807578815662e-05
CCBE1	0.803226388888889	1.66740684079602	1.0537275863409	0.00176877817808097	0.00240889532521878
LINC02154	0.41381654040404	1.93458880597015	2.22496373969508	0.000124847447803857	0.000187112860556406
PDZRN3	8.07560618686869	3.73281616915423	-1.11330609659424	4.43089923264227e-29	5.89113662133617e-28
AC022079.1	0.892470517676768	2.75427014925373	1.62579365508715	6.96587561198324e-06	1.15746728949165e-05
NFE4	0.183568876262626	3.48710870646766	4.24763796059079	0.00117654993505528	0.00162912763892522
PAGE2B	0.102170580808081	4.44841268656716	5.44423888664168	7.42668874912251e-07	1.32955804640616e-06
IGLC3	176.405955113636	671.714189552239	1.92894824105751	0.000199468379576945	0.000293861350398838
SNX30	21.996120959596	10.9352975124378	-1.00825665353579	4.13522792516795e-41	1.20117857934794e-38
CD300LG	2.94174880050505	1.05395236318408	-1.48086439723536	2.07661661400672e-20	9.95515252660933e-20
AC092535.5	9.60598926767677	19.54295	1.02464215611487	5.59432592121266e-10	1.24513711217847e-09
AP000763.2	20.1404873737374	57.7118205223881	1.51876824649667	0.00123891401165524	0.00171285274829848
MGAM	35.3047590909091	11.3872467661692	-1.63244370108538	4.76950453295512e-33	1.33126659097369e-31
PABPC4L	9.51587904040404	4.57284925373134	-1.05724357252575	2.32477732752003e-30	3.86440677391254e-29
CXCL5	8.04559747474747	19.9708513681592	1.31162437083057	0.000124360692615423	0.000186432255951987
SRPX2	2.42564917929293	6.73999092039801	1.47437573880215	1.56269357682467e-06	2.73140798823152e-06
FZD5	25.7027993055556	12.3649978855721	-1.0556634996355	5.1414193398736e-35	2.24779705731515e-33
OSTM1-AS1	9.13896698232323	4.46196268656716	-1.03435265131855	3.42913363719524e-10	7.75514545714595e-10
ITGA2B	0.562189141414141	2.2123973880597	1.97648305023694	2.99667138385057e-06	5.13672276219555e-06
CLCN5	35.3308628156566	14.8186254975124	-1.25351734515581	7.88233590571844e-39	1.02338994509244e-36
CEL	0.93356351010101	2.25350335820896	1.27134952288424	1.67894930848965e-06	2.92893253755045e-06
SLC5A12	58.6394186868687	28.9862073383085	-1.0165042233638	6.95398331516537e-14	2.01790325186766e-13
KHK	129.187716666667	64.284159079602	-1.00693372611609	1.54056085736086e-22	9.18015715349458e-22
HMGCS2	91.2744498737374	27.5348412935323	-1.72895277527698	1.73219915804041e-18	7.04137314290715e-18
LINC02672	5.74115606060606	2.7944447761194	-1.03877960789959	1.18966034584464e-10	2.78074181766032e-10
CD19	0.562982954545455	1.59224328358209	1.49989763883406	1.35484400155035e-06	2.37854092384449e-06
C6orf141	0.825930934343434	2.19031268656716	1.40704379069442	6.22905337835853e-06	1.03916593787899e-05
RN7SL368P	0.695442929292929	1.63132947761194	1.2300441591609	1.1046776548946e-10	2.58880974286663e-10
TMEM252	54.7577644570707	22.260380721393	-1.29858528082577	2.89221171992338e-28	3.41603890117484e-27
IGHV1-69-2	15.8782715909091	74.7519190298507	2.23505673833501	0.0350087048371128	0.0420860818952328
ANO3	3.06057310606061	1.45927786069652	-1.06854721676227	1.71884918715549e-19	7.60000964124633e-19
C4BPA	1.06387651515152	4.54520186567164	2.09501366414477	6.99890846689939e-06	1.16239260883537e-05
AC000050.2	4.86516723484849	2.0836447761194	-1.22338005185975	2.65262835842067e-18	1.06092753340988e-17
HCN2	0.80955303030303	2.18979626865672	1.43559915911152	2.37281490704357e-08	4.71106350882957e-08
AC139453.1	2.34573743686869	1.15129888059702	-1.02677912863665	1.49030216298193e-06	2.60753430006986e-06
LINC01060	2.01169046717172	0.910274378109453	-1.14403496082803	7.92457898346033e-17	2.83058429801049e-16
GALNT15	26.5671926136364	12.1754849502488	-1.12566654853135	7.74943216341535e-23	4.78421355967623e-22
PCBP3	0.416528851010101	1.7938526119403	2.10657302625824	6.36354610801167e-10	1.41198014472939e-09
NKX6-1	0.0343515151515152	2.59157052238806	6.23730910918199	1.69142289620553e-05	2.71826759144508e-05
HHATL	2.87894027777778	9.64567835820896	1.74434484204006	6.01993537072205e-06	1.00574821976442e-05
C4orf48	4.39531893939394	10.5899493781095	1.26865593182879	9.02357779088817e-13	2.43039566525603e-12
AL096865.1	0.760442992424242	1.71384415422886	1.17232392252134	3.57489436653222e-16	1.2165714784279e-15
MYO9A	19.8462397727273	9.43728843283582	-1.07242138656995	3.12710911268387e-43	1.98490355456208e-40
HSPG2	171.101601830808	65.4373314676617	-1.38666744467969	3.1052565815653e-33	9.03529495668355e-32
BASP1	21.4958138257576	44.3087911691542	1.04353723640331	1.67661144915104e-06	2.9251518900082e-06
ETV4	0.830782007575758	1.82445621890547	1.13492465440904	0.00770298374575099	0.00989535752159952
PDZK1	188.679633333333	90.3595712686567	-1.06218937168305	1.24059445124862e-32	3.21167790113276e-31
SYT9	9.69644551767677	3.19949266169154	-1.59961282965322	8.90965168921179e-27	8.64140411147208e-26
SP5	1.10272512626263	2.54252798507463	1.20519043512124	4.72828143707156e-07	8.58585370507866e-07
NUDT11	0.591402651515151	1.47362462686567	1.31715645990677	0.00789236565571456	0.0101348241126657
PRKAA2	31.7938546717172	15.2749883084577	-1.05757666293644	7.4831942567451e-41	1.97303051033996e-38
ORM1	0.440135542929293	17.5598997512438	5.31819291781869	0.00510721029354751	0.00666824394414271
HIPK2	134.930782323232	67.1972008706468	-1.00574647061977	6.37976287660344e-38	6.14249304377695e-36
WFDC3	0.728838005050505	1.7059276119403	1.22688633457317	3.99601594007023e-11	9.64423618939918e-11
PBX1	12.9324609848485	5.58998009950249	-1.21008178701725	3.52254298235846e-32	8.28113999248393e-31
LAIR2	1.27626382575758	3.37256666666667	1.40192037180297	0.000539193253227534	0.000765782213790791
GRIK3	14.1626988005051	6.82665932835821	-1.05284454337153	1.66450588714914e-16	5.81694573694167e-16
CLSTN2	3.89020946969697	1.91788208955224	-1.02033381282404	0.000237733214243042	0.000348347454317481
TINAG	66.724005239899	32.4819694029851	-1.03856678527865	4.98483621867688e-21	2.54635240285199e-20
AL096701.1	0.58619577020202	1.53852089552239	1.39208957470222	2.66520906383156e-21	1.4015450425267e-20
IGHG1	853.987004292929	2403.59473084577	1.49290764367185	0.014211621312437	0.0178170275093303
UBTFL6	2.72772657828283	1.29737077114428	-1.07210819743257	3.80175831913657e-24	2.68236039824465e-23
IGFN1	1.01136862373737	3.76486803482587	1.89629037008719	1.23059361226892e-11	3.06940959497377e-11
PVALB	23.1933518939394	60.8564512437811	1.39169887486226	9.40705004707493e-07	1.67221267199222e-06
RNU6-1160P	0.844880176767677	1.77130883084577	1.06799711643406	8.51016585844549e-05	0.000129216995199822
AC003092.1	1.41487196969697	4.68156815920398	1.72632035142692	1.10141292029056e-05	1.79737332202815e-05
GHR	15.2523698232323	5.54138221393035	-1.46071563281535	8.82600444817017e-36	4.77161085907698e-34
CCNO	0.944270707070707	2.49942201492537	1.40432209261806	7.53952483491346e-11	1.78766431406678e-10
CCDC85A	2.8225091540404	0.968895895522388	-1.5425646934543	8.67642460447166e-41	2.18671418928581e-38
LHFPL3-AS2	15.8400622474747	6.51510895522388	-1.28171679388474	1.51265754902179e-26	1.42517455058469e-25
CD79A	8.4271288510101	17.8091839552239	1.07950832209181	0.00323949206157975	0.0043050880080144
MT1XP1	1.35699400252525	2.79492251243781	1.04239394123685	9.88703799470543e-10	2.16127623919977e-09
SLC22A13	2.82183181818182	1.00580012437811	-1.48828836861061	7.39733636017172e-18	2.84441441643758e-17
RNU1-67P	0.962448547979798	2.58288532338308	1.42420226905778	1.13348005795453e-22	6.88362198200735e-22
CD207	3.96995214646465	1.84476206467662	-1.10568686621337	2.02662000916116e-08	4.04052707467696e-08
TMEM92-AS1	0.742142361111111	2.22180497512438	1.58196432306144	3.74790995258257e-19	1.61345593487466e-18
ISLR	22.4444184343434	47.4496703980099	1.08004135128626	0.017394830664267	0.0216164605847442
APOLD1	190.301491856061	76.1967228855721	-1.32048601569881	1.19501462667479e-30	2.09837711802793e-29
SLC38A5	3.84298371212121	20.0681348258706	2.38460776896643	7.06469998759345e-09	1.45715382751663e-08
ILDR2	3.98908402777778	1.80311791044776	-1.14556377195428	1.16905433020164e-22	7.07959473886774e-22
FLT1	206.88317165404	100.310676741294	-1.04434112800906	3.1060335008377e-31	6.12556986620903e-30
AC002044.1	0.785260227272727	2.04874838308458	1.38350007786742	2.15390086510015e-20	1.0311048331309e-19
LINC02685	1.4248946969697	0.657640671641791	-1.11548387465292	2.42314112059206e-10	5.53777737361071e-10
UGT1A9	86.9262842171717	41.5962773631841	-1.06333805504515	4.92061950843267e-15	1.54676407071752e-14
IGF2	13.1045493055556	2.02250547263682	-2.69585222552676	0.000214085012735556	0.000314772559047869
GGACT	9.47727613636364	4.23721380597015	-1.161356546139	9.96029840612745e-15	3.05694115480323e-14
CYS1	142.389829545455	63.1611885572139	-1.1727358778745	5.36811894471985e-31	1.01431998318202e-29
SCARNA20	0.645831944444444	1.54408333333333	1.25751990907736	2.44783767840998e-16	8.44141729411146e-16
HAMP	0.965493371212121	2.60041144278607	1.42940164846769	1.37167128733793e-13	3.89910474745355e-13
FUT6	20.2400908459596	9.48294452736318	-1.09380876373439	4.59897003762447e-21	2.35705637297339e-20
PADI3	0.804627967171717	5.33301902985075	2.72855868702373	6.56595577793264e-09	1.35689557605462e-08
SPINK13	8.11870473484849	18.6220798507463	1.19769273060978	6.54348620183417e-06	1.09013576870841e-05
CHMP4BP1	0.889637058080808	2.22424875621891	1.32202935536611	7.13352682938499e-19	3.00158072187577e-18
RNA5SP122	1.28642380050505	2.74121330845771	1.09144859274171	2.82278598058533e-13	7.85386613567545e-13
HAO2	63.3839381944444	20.2451947761194	-1.64653777752684	3.98023303337738e-28	4.60278230270051e-27
PEG10	32.5891160984849	16.2433833333333	-1.0045380602828	2.28211480313275e-29	3.18492536613103e-28
AL356273.3	6.24529595959596	3.04395074626866	-1.03682492663257	3.75619262905309e-26	3.35454789281867e-25
PLA2G2D	2.03046521464646	4.82190323383085	1.24779238753037	0.00797191502451579	0.0102316093529657
ORM2	0.279117424242424	12.6981861940299	5.50760643806747	1.15419896202605e-10	2.70080035652682e-10
PDPN	2.76058642676768	6.19394228855721	1.16588317204793	0.00103610146542086	0.00144117416722528
AL360169.3	3.73018554292929	0.610492288557214	-2.61120241625477	0.0188194155940439	0.0232938859201736
GPX2	1.34618446969697	3.21510223880597	1.25598849715507	0.00595443664372777	0.00772968404805458
SLC18A3	0.723805934343434	7.58957810945274	3.39034484988622	0.000385306253147273	0.000554114170213809
ATP13A4	2.48141906565657	1.14962263681592	-1.11000502545112	1.12066207099979e-13	3.20260362352242e-13
NEFM	1.32033636363636	2.66357437810945	1.01245805587271	0.0184689055560339	0.0228798686872422
STXBP1	27.0003840909091	11.8170502487562	-1.19210997285448	5.59185981809261e-32	1.26596160584506e-30
AK4P1	5.59910883838384	2.72175534825871	-1.04065983173656	2.0078375425696e-29	2.83445797401629e-28
PKLR	28.9854935606061	12.6866473880597	-1.19202018323921	5.12920515577299e-19	2.18233162759775e-18
LSP1P2	2.07639255050505	0.980203980099502	-1.082925306972	8.55079856428417e-08	1.63425433026321e-07
C8G	1.72438118686869	4.06946206467662	1.23875937187096	2.73911760921026e-10	6.23330202982943e-10
IGDCC4	1.72962070707071	4.15192810945274	1.26332576340132	9.17597746610449e-08	1.75003948816782e-07
LINC01711	0.303574684343434	2.50440957711443	3.04434713148915	6.43446167098066e-13	1.75121175349002e-12
SST	315.438088888889	74.3598555970149	-2.08476100114848	2.51837590599248e-12	6.5832712441884e-12
TMEM246-AS1	3.36150359848485	1.4875460199005	-1.17617239250718	1.86469590686928e-17	6.96537891279985e-17
NMU	1.78792462121212	4.40455597014925	1.30071067236679	7.51476449049558e-09	1.54644613158157e-08
SRGAP2D	3.15888118686869	1.53454564676617	-1.04160211385878	3.11602708492211e-26	2.81807241062771e-25
CCND1	708.612094381313	311.885575124378	-1.1839792603246	3.89500400002892e-37	3.2883043621919e-35
UBE2C	10.0932875	28.4358643034826	1.49431550205836	2.41094020052645e-11	5.89677367726877e-11
