# Supplementary material for: Identification of cuproptosis-related lncRNAs signature for predicting the prognosis in patients with kidney renal clear cell carcinoma
Source: J Genet Eng Biotechnol. 2024 Jan 30;22(1):100338. doi: 10.1016/j.jgeb.2023.100338 (PMC10860879; doi:10.1016/j.jgeb.2023.100338)
Supplement: Supplementary Table 4 — TIDE algorithm of TCGA-KIRC patients. [file mmc4.xls]

id	No benefits	Responder	TIDE	IFNG	MSI Expr Sig	Merck18	CD274	CD8	CTL.flag	Dysfunction	Exclusion	MDSC	CAF	TAM M2
TCGA-BP-4173	FALSE	FALSE	0.19	2993.33	0	1108.08	13.38	188.73	TRUE	0.19	0.14	-0.01	0.05	-0.03
TCGA-B2-3923	FALSE	TRUE	-0.186666667	152.5333333	1	37.11	15.07333333	0.61	TRUE	-0.373333333	0.176666667	0	0.043333333	-0.003333333
TCGA-BP-4771	FALSE	FALSE	0.18	1037.54	0	527.25	4.81	149.06	TRUE	0.18	0.28	0	0.06	-0.02
TCGA-BP-4798	FALSE	FALSE	0.16	1786.79	0	476.77	5.63	122.16	TRUE	0.16	0.13	0	0.02	-0.02
TCGA-CW-6087	FALSE	FALSE	0.15	2605.14	0	937.35	24.24	229.1	TRUE	0.15	0.17	-0.01	0.04	-0.03
TCGA-B8-A8YJ	FALSE	FALSE	0.13	603.66	0	308.66	4.1	10.07	TRUE	0.13	0.74	0.01	0.12	-0.02
TCGA-BP-4346	FALSE	FALSE	0.12	1668.61	0	652.2	10.04	144.72	TRUE	0.12	0.12	-0.01	0.04	-0.03
TCGA-B0-4697	FALSE	FALSE	0.12	369.42	0	202.47	7.26	49.31	TRUE	0.12	-0.01	0	0	-0.01
TCGA-B8-A54G	FALSE	FALSE	0.11	2810.36	0	920.95	5.11	139.26	TRUE	0.11	0.06	-0.02	0.04	-0.02
TCGA-AK-3426	FALSE	FALSE	0.1	756.47	0	342.54	3.5	84.31	TRUE	0.1	0.23	0	0.04	-0.01
TCGA-B8-5551	FALSE	FALSE	0.1	2061.72	0	470.69	10.1	57.23	TRUE	0.1	0	-0.01	0.01	-0.02
TCGA-B8-5162	FALSE	FALSE	0.1	1639.38	0	299.15	6.89	48.3	TRUE	0.1	0.05	-0.01	0.02	-0.01
TCGA-CJ-4890	FALSE	FALSE	0.09	1411.61	0	312.52	6.58	71.88	TRUE	0.09	0.18	-0.01	0.04	-0.01
TCGA-B0-5081	FALSE	FALSE	0.09	999.1	0	320.36	4.76	31.34	TRUE	0.09	0.27	0	0.05	-0.02
TCGA-BP-4971	FALSE	FALSE	0.09	452.11	0	153.89	7.1	6.38	TRUE	0.09	0.91	0.01	0.14	-0.02
TCGA-B0-5709	FALSE	FALSE	0.08	1692.15	0	652.95	8.53	53.17	TRUE	0.08	0.49	0	0.09	-0.02
TCGA-CJ-4887	FALSE	FALSE	0.08	1314.81	0	476.05	3.48	55.93	TRUE	0.08	0.32	0	0.06	-0.02
TCGA-BP-4988	FALSE	FALSE	0.08	464.32	0	163.35	5.93	12.68	TRUE	0.08	0.51	0.01	0.08	-0.02
TCGA-BP-4804	FALSE	FALSE	0.08	1158.13	0	462.24	4.59	46.67	TRUE	0.08	0.55	0.01	0.08	-0.01
TCGA-CJ-4637	FALSE	FALSE	0.07	1865.89	0	636.15	13.08	172.42	TRUE	0.07	0.05	0	0.03	-0.03
TCGA-CJ-5672	FALSE	FALSE	0.07	1598.97	0	435.56	5.11	71.16	TRUE	0.07	0.23	-0.01	0.05	-0.01
TCGA-CJ-4888	FALSE	FALSE	0.07	954.18	0	376	17.73	75.64	TRUE	0.07	0.07	-0.01	0.02	-0.03
TCGA-BP-4758	FALSE	FALSE	0.07	703.78	0	299.68	3.09	50.61	TRUE	0.07	0.46	0.02	0.06	-0.01
TCGA-CJ-5671	FALSE	FALSE	0.07	1057.69	0	270.14	3.9	17.24	TRUE	0.07	0.58	0	0.09	-0.01
TCGA-B0-5108	FALSE	FALSE	0.07	1085.57	0	295.48	13.27	14.15	TRUE	0.07	0.85	0.01	0.14	-0.02
TCGA-B8-5163	FALSE	FALSE	0.06	1593.48	0	527.86	9.02	43.71	TRUE	0.06	0.65	0.01	0.11	-0.02
TCGA-DV-5574	FALSE	FALSE	0.06	1145.03	0	322.51	5.65	35.01	TRUE	0.06	0.42	0	0.07	-0.02
TCGA-BP-4167	FALSE	FALSE	0.06	903.84	0	284.84	2.39	38.02	TRUE	0.06	0.48	0	0.07	0
TCGA-B0-4819	FALSE	FALSE	0.06	405.7	0	260.24	7.54	69.64	TRUE	0.06	0.28	0	0.05	-0.02
TCGA-B0-5092	FALSE	FALSE	0.06	846.75	0	500.9	5.97	120.4	TRUE	0.06	0.35	0.01	0.06	-0.02
TCGA-B0-4842	FALSE	FALSE	0.06	308.29	0	191.32	1.78	13.2	TRUE	0.06	0.55	-0.01	0.1	-0.01
TCGA-CJ-4869	FALSE	FALSE	0.06	1240.45	0	566.71	4.62	108.28	TRUE	0.06	0.29	0	0.05	-0.02
TCGA-BP-5199	FALSE	FALSE	0.05	874.61	0	434.62	4.22	118.69	TRUE	0.05	0.64	0.01	0.09	-0.01
TCGA-B8-A54I	FALSE	FALSE	0.05	400.61	0	116.29	3.54	4.35	TRUE	0.05	0.03	0	0.01	-0.02
TCGA-BP-4989	FALSE	FALSE	0.05	751.19	0	311.6	6.24	85.54	TRUE	0.05	0.35	0	0.06	-0.01
TCGA-CJ-4901	FALSE	FALSE	0.05	1011.42	0	329.38	7.68	44.57	TRUE	0.05	0.23	0.01	0.04	-0.03
TCGA-CJ-4916	FALSE	FALSE	0.05	1194.51	0	441.15	6.07	85.87	TRUE	0.05	0.19	0	0.04	-0.02
TCGA-B0-5088	FALSE	FALSE	0.05	438.53	0	209.15	3.1	8.99	TRUE	0.05	0.44	0	0.08	-0.01
TCGA-B8-5164	FALSE	FALSE	0.05	2767.09	0	807.62	18.12	150.54	TRUE	0.05	0.07	-0.02	0.05	-0.03
TCGA-MM-A563	FALSE	FALSE	0.04	1071.13	0	312.09	7.12	21.56	TRUE	0.04	0.55	0.01	0.08	-0.01
TCGA-B8-4148	FALSE	FALSE	0.04	1739.05	0	457.6	12.58	99.92	TRUE	0.04	0.25	0.01	0.05	-0.03
TCGA-B0-4714	FALSE	FALSE	0.04	839.54	0	340.73	8.05	48.09	TRUE	0.04	0.39	0.01	0.06	-0.02
TCGA-B0-4700	FALSE	FALSE	0.04	793.34	0	412.18	7.21	72.48	TRUE	0.04	0.51	0.01	0.08	-0.02
TCGA-A3-3376	FALSE	FALSE	0.04	555.94	0	295.97	4.36	8.15	TRUE	0.04	0.93	0.01	0.13	0
TCGA-CJ-4882	FALSE	FALSE	0.04	446.57	0	222.89	2.68	25.58	TRUE	0.04	0.51	0.02	0.07	-0.02
TCGA-B0-5692	FALSE	FALSE	0.04	996.47	0	543.2	5.28	120.46	TRUE	0.04	0.28	0	0.05	-0.02
TCGA-B2-5641	FALSE	FALSE	0.04	1756.12	0	461.59	4.97	67.14	TRUE	0.04	0.43	0	0.07	-0.01
TCGA-BP-5182	FALSE	FALSE	0.04	1355.39	0	424.94	6.6	21.18	TRUE	0.04	0.4	-0.01	0.07	0
TCGA-B0-5400	FALSE	FALSE	0.04	579.51	0	304.71	6.31	14.39	TRUE	0.04	0.62	0	0.11	-0.02
TCGA-BP-4345	FALSE	FALSE	0.04	623.66	0	260.58	10.02	8.83	TRUE	0.04	0.97	0.02	0.14	-0.01
TCGA-BP-5191	FALSE	FALSE	0.04	525.57	0	147.14	1.69	7.6	TRUE	0.04	0.13	0	0.03	-0.01
TCGA-B0-5080	FALSE	FALSE	0.04	337.04	0	245.47	2.21	26.51	TRUE	0.04	0.5	0.02	0.07	-0.01
TCGA-CJ-4889	FALSE	FALSE	0.04	789.24	0	257.87	5.3	22.15	TRUE	0.04	0.09	0	0.02	-0.01
TCGA-B0-5690	FALSE	FALSE	0.03	386.69	0	287.15	2.32	5.06	TRUE	0.03	0.99	0.03	0.12	-0.01
TCGA-BP-4330	FALSE	FALSE	0.03	1268.45	0	501.93	8.19	70.12	TRUE	0.03	0.16	0	0.03	-0.02
TCGA-BP-4992	FALSE	FALSE	0.03	173.82	0	92.02	2.27	18.34	TRUE	0.03	0.55	0.03	0.07	-0.02
TCGA-CW-5587	FALSE	FALSE	0.03	2180.28	0	513.26	10.02	86.31	TRUE	0.03	0.23	-0.01	0.06	-0.02
TCGA-A3-3378	FALSE	FALSE	0.03	1346.24	0	279.43	13.16	31.41	TRUE	0.03	0.34	-0.01	0.08	-0.03
TCGA-BP-5200	FALSE	FALSE	0.03	767.86	0	296.48	9.79	32.35	TRUE	0.03	0.82	0.02	0.12	-0.03
TCGA-A3-A6NJ	FALSE	FALSE	0.03	1378.37	0	570.03	14.29	71.46	TRUE	0.03	0.36	0.01	0.06	-0.02
TCGA-BP-4790	FALSE	FALSE	0.03	1002.95	0	359.44	6.11	54.63	TRUE	0.03	0.68	0	0.12	-0.02
TCGA-CJ-6031	FALSE	FALSE	0.03	755.72	0	258.95	2.26	28.12	TRUE	0.03	0.57	0	0.09	0
TCGA-CJ-4918	FALSE	FALSE	0.03	586.33	0	175.8	2.56	14.73	TRUE	0.03	1.01	0.01	0.14	0
TCGA-B2-3924	FALSE	TRUE	-0.083333333	1346.843333	0.663333333	416.9033333	14.16666667	53.69666667	TRUE	-0.083333333	0.046666667	0.003333333	0.036666667	-0.006666667
TCGA-BP-4962	FALSE	FALSE	0.03	826.98	0	274.86	3.13	30.03	TRUE	0.03	0.61	0	0.09	0
TCGA-CZ-4864	FALSE	FALSE	0.03	2005.55	0	710.25	14.21	64.15	TRUE	0.03	0.13	0	0.04	-0.03
TCGA-B0-4694	FALSE	FALSE	0.03	1736.63	0	408.87	5.16	60	TRUE	0.03	0.31	0	0.06	-0.01
TCGA-B0-4822	FALSE	FALSE	0.02	186.68	0	125.33	1.09	13.07	TRUE	0.02	0.63	0.02	0.08	-0.01
TCGA-AK-3454	FALSE	FALSE	0.02	153.43	0	114.92	0.83	12.19	TRUE	0.02	0.72	0.02	0.09	-0.01
TCGA-GK-A6C7	FALSE	FALSE	0.02	523.35	0	311.77	3.51	11.05	TRUE	0.02	0.9	0.03	0.13	-0.02
TCGA-DV-5573	FALSE	FALSE	0.02	1555.84	0	551.25	6.59	152.98	TRUE	0.02	0.32	0	0.05	-0.02
TCGA-CZ-5452	FALSE	FALSE	0.02	1418.35	0	486.9	4.49	99.86	TRUE	0.02	0.27	0	0.05	-0.02
TCGA-B0-4810	FALSE	FALSE	0.02	776.18	0	352.78	7.81	51.49	TRUE	0.02	0.75	0.02	0.11	-0.02
TCGA-BP-5169	FALSE	FALSE	0.02	161.21	0	58.4	0.62	6.58	TRUE	0.02	0.02	0	0	-0.01
TCGA-CJ-4873	FALSE	FALSE	0.02	737.85	0	280	3.06	15.99	TRUE	0.02	0.35	0	0.06	-0.01
TCGA-BP-5201	FALSE	FALSE	0.02	856.48	0	351.5	4.33	46.73	TRUE	0.02	0.55	0.02	0.07	-0.02
TCGA-BP-4801	FALSE	FALSE	0.02	1202.99	0	321.08	8.21	13.77	TRUE	0.02	0.4	-0.01	0.07	-0.01
TCGA-B2-5635	FALSE	TRUE	-0.156666667	963.4133333	0.666666667	339.1333333	6.873333333	29.02	TRUE	-0.156666667	0.143333333	0	0.066666667	-0.006666667
TCGA-B8-5545	FALSE	FALSE	0.01	965.16	0	378.69	6.24	10.61	TRUE	0.01	0.92	0.01	0.13	-0.01
TCGA-B0-4815	FALSE	FALSE	0.01	752.21	0	309.45	7.86	64.01	TRUE	0.01	0.02	0	0.01	-0.02
TCGA-B8-5552	FALSE	FALSE	0.01	812.87	0	322.94	9.94	21.35	TRUE	0.01	0.73	0	0.11	-0.01
TCGA-B8-A54J	FALSE	FALSE	0.01	545.76	0	330.21	8.75	26.99	TRUE	0.01	0.78	0.03	0.11	-0.02
TCGA-CJ-5675	FALSE	FALSE	0.01	2112.24	0	679.54	8.2	161.62	TRUE	0.01	0.25	0	0.05	-0.02
TCGA-CJ-4900	FALSE	FALSE	0.01	693.41	0	259.16	2.18	33.8	TRUE	0.01	0.01	0	0.01	-0.02
TCGA-A3-A6NL	FALSE	FALSE	0	880.17	0	412.19	3.52	10.84	TRUE	0	0.79	0.03	0.1	-0.01
TCGA-A3-3351	FALSE	FALSE	0	1679.25	0	616.41	10.21	82.86	TRUE	0	0.36	0	0.07	-0.03
TCGA-BP-5010	FALSE	FALSE	0	136.28	0	79.37	0.98	8.22	TRUE	0	1	0.03	0.13	-0.01
TCGA-CJ-4902	FALSE	FALSE	0	666.22	0	281.06	3.46	15.44	TRUE	0	0.77	0.02	0.11	-0.01
TCGA-CJ-4636	FALSE	FALSE	0	841.65	0	276.96	4.31	36.6	TRUE	0	0.44	0	0.07	-0.01
TCGA-BP-4787	FALSE	FALSE	0	726.89	0	242.73	3.54	12.01	TRUE	0	0.84	0.01	0.13	-0.02
TCGA-BP-5175	FALSE	FALSE	0	228.14	0	125.78	1.82	6.82	TRUE	0	0.69	0.02	0.09	-0.01
TCGA-CJ-5676	FALSE	FALSE	0	516.61	0	184.99	1.47	16.05	TRUE	0	0.65	0.02	0.08	-0.01
TCGA-B0-4847	FALSE	TRUE	0	682.14	0	315.59	4.37	35.98	TRUE	0	0.26	0.01	0.04	-0.02
TCGA-CJ-4891	FALSE	TRUE	0	226.7	0	137.94	2.62	4.57	TRUE	0	0.37	0	0.07	-0.02
TCGA-BP-4795	FALSE	TRUE	0	443.21	0	242.05	2.92	9.8	TRUE	0	1.35	0.03	0.17	0
TCGA-CJ-4868	FALSE	TRUE	0	761.86	0	329.46	7.11	37.79	TRUE	0	0.78	0.02	0.12	-0.02
TCGA-BP-5000	FALSE	TRUE	0	491.61	0	212.69	1.41	15.63	TRUE	0	0.77	0.02	0.1	-0.01
TCGA-A3-3374	FALSE	TRUE	0	335.27	0	89.26	15.73	1.07	TRUE	0	0.08	-0.02	0.04	-0.01
TCGA-BP-5178	FALSE	TRUE	-0.01	549.49	0	170.84	1.02	5.86	TRUE	-0.01	0.47	0.01	0.07	-0.02
TCGA-B0-4827	FALSE	TRUE	-0.01	746.68	0	240.47	2.94	23.41	TRUE	-0.01	0.31	0	0.06	-0.02
TCGA-B0-5075	FALSE	TRUE	-0.01	940.77	0	242.97	4.36	24.16	TRUE	-0.01	0.21	-0.02	0.05	-0.01
TCGA-AK-3453	FALSE	TRUE	-0.01	643.69	0	308.3	4.73	41.45	TRUE	-0.01	0.31	0.01	0.05	-0.02
TCGA-BP-4960	FALSE	TRUE	-0.01	352.53	0	116.96	0.78	6.59	TRUE	-0.01	0.55	0.02	0.07	-0.01
TCGA-MM-A84U	FALSE	TRUE	-0.01	325.65	0	166.67	1.29	4.62	TRUE	-0.01	0.77	0.01	0.11	-0.01
TCGA-CJ-4641	FALSE	TRUE	-0.01	1400.03	0	533.55	10.38	73.08	TRUE	-0.01	0.35	-0.01	0.07	-0.02
TCGA-A3-3347	FALSE	TRUE	-0.01	1100.72	0	248.21	5.83	16.42	TRUE	-0.01	0.81	0	0.13	-0.02
TCGA-B0-4703	FALSE	TRUE	-0.01	674.04	0	306.58	6.66	34.87	TRUE	-0.01	1.29	0.04	0.18	-0.02
TCGA-B0-5710	FALSE	TRUE	-0.01	605.66	0	328.49	6.54	11.22	TRUE	-0.01	0.95	0.04	0.13	-0.02
TCGA-CJ-4908	FALSE	TRUE	-0.01	558.82	0	236.68	5.91	17.28	TRUE	-0.01	0.95	0.02	0.13	-0.02
TCGA-DV-5565	FALSE	TRUE	-0.01	345.73	0	199.91	2.17	5.16	TRUE	-0.01	1.01	0.05	0.12	-0.01
TCGA-CJ-6028	FALSE	TRUE	-0.01	837.53	0	302.22	14.37	65.8	TRUE	-0.01	0.16	0	0.04	-0.02
TCGA-BP-4972	FALSE	TRUE	-0.01	987.55	0	303.19	9.33	10.47	TRUE	-0.01	0.55	0	0.09	-0.01
TCGA-AK-3425	FALSE	TRUE	-0.01	1140.07	0	360.51	2.81	36.13	TRUE	-0.01	0.49	0.01	0.07	-0.01
TCGA-B0-4841	FALSE	TRUE	-0.01	70.37	0	73.56	0.48	3.1	TRUE	-0.01	0.83	0.03	0.09	-0.01
TCGA-A3-3326	FALSE	TRUE	-0.01	1303.88	0	401.19	10.75	8.58	TRUE	-0.01	0.25	0	0.05	-0.02
TCGA-BP-4169	FALSE	TRUE	-0.02	940.26	0	323.74	8.58	17.78	TRUE	-0.02	0.8	0.02	0.13	-0.03
TCGA-CZ-5464	FALSE	TRUE	-0.02	1093.93	0	328.45	4.19	24.93	TRUE	-0.02	0.57	0.01	0.08	-0.01
TCGA-BP-4998	FALSE	TRUE	-0.02	1368.22	0	290.81	9.64	24.75	TRUE	-0.02	0.73	0.02	0.1	-0.02
TCGA-B8-A54D	FALSE	TRUE	-0.02	905.16	0	332.44	4.42	77.12	TRUE	-0.02	0.29	0	0.06	-0.02
TCGA-B0-5106	FALSE	TRUE	-0.02	846.24	0	256.62	3.14	26.83	TRUE	-0.02	0.73	0.02	0.11	-0.02
TCGA-BP-4777	FALSE	TRUE	-0.02	1137.53	0	345.86	6.55	68.18	TRUE	-0.02	0.26	-0.01	0.05	-0.01
TCGA-A3-A6NN	FALSE	TRUE	-0.02	831.98	0	368.45	5.46	11.81	TRUE	-0.02	0.84	0.02	0.1	-0.01
TCGA-BP-4354	FALSE	TRUE	-0.02	1594.98	0	385.93	12.33	14.22	TRUE	-0.02	0.53	0	0.11	-0.03
TCGA-BP-5196	FALSE	TRUE	-0.02	681.98	0	339.21	3.44	55.36	TRUE	-0.02	0.97	0.03	0.13	-0.02
TCGA-BP-4776	FALSE	TRUE	-0.02	270.05	0.13	171.52	2.55	7.09	TRUE	-0.02	0.28	0.02	0.04	-0.01
TCGA-A3-3370	FALSE	TRUE	-0.02	1208.69	0	435.33	12.32	57.93	TRUE	-0.02	0.4	0	0.08	-0.03
TCGA-CJ-6030	FALSE	TRUE	-0.02	1582.01	0	474.02	3.89	28.22	TRUE	-0.02	0.33	-0.01	0.06	-0.01
TCGA-CJ-5678	FALSE	TRUE	-0.02	1708.91	0	709.28	5.04	54.74	TRUE	-0.02	0.18	0	0.03	-0.01
TCGA-BP-4993	FALSE	TRUE	-0.02	461.76	0	301.42	3.54	23.76	TRUE	-0.02	0.84	0.03	0.12	-0.02
TCGA-BP-4162	FALSE	TRUE	-0.03	1246.01	0	407.73	12.88	62.98	TRUE	-0.03	0.37	0	0.07	-0.03
TCGA-BP-5183	FALSE	TRUE	-0.03	994.02	0	386.04	3.68	32.37	TRUE	-0.03	0.51	0.01	0.07	-0.01
TCGA-B0-5700	FALSE	TRUE	-0.03	554.56	0	318.84	2.72	5.13	TRUE	-0.03	0.57	0.02	0.08	-0.01
TCGA-CZ-5454	FALSE	TRUE	-0.03	1237.85	0	364.71	5.94	10.43	TRUE	-0.03	0.26	-0.01	0.05	-0.01
TCGA-CJ-4899	FALSE	TRUE	-0.03	607.45	0	299.9	8.84	12.22	TRUE	-0.03	0.73	0.01	0.11	-0.01
TCGA-CZ-4856	FALSE	TRUE	-0.03	1040.12	0	339.13	4.54	19	TRUE	-0.03	0.54	0.02	0.08	-0.01
TCGA-CJ-4894	FALSE	TRUE	-0.03	1269.41	0	529.93	8.06	83.49	TRUE	-0.03	0.38	0.01	0.05	-0.01
TCGA-B0-5702	FALSE	TRUE	-0.03	505.96	1	144.8	1.19	1.98	TRUE	-0.03	0.52	0.02	0.04	0.01
TCGA-BP-5198	FALSE	TRUE	-0.03	707.64	0	182.94	1.69	12.99	TRUE	-0.03	0.6	0.01	0.09	-0.02
TCGA-B0-5706	FALSE	TRUE	-0.03	616.47	0	221.55	5.86	45.03	TRUE	-0.03	0.01	0	0.01	-0.04
TCGA-B0-5095	FALSE	TRUE	-0.03	397.44	0	238.98	2.55	23.7	TRUE	-0.03	1.56	0.04	0.21	-0.01
TCGA-BP-4963	FALSE	TRUE	-0.03	814.67	0	269.57	2.6	13.04	TRUE	-0.03	0.63	0.01	0.09	-0.01
TCGA-CZ-4862	FALSE	TRUE	-0.03	1905.49	0	759.1	19.62	114.41	TRUE	-0.03	0.32	0	0.08	-0.03
TCGA-CZ-5466	FALSE	TRUE	-0.03	975.32	0	325.72	3.96	25.17	TRUE	-0.03	0.38	0	0.06	-0.01
TCGA-CJ-4907	FALSE	TRUE	-0.03	651.48	0	266.1	4.25	6.87	TRUE	-0.03	1.15	0.03	0.15	-0.01
TCGA-EU-5904	FALSE	TRUE	-0.03	536.15	0	304.2	8.16	10.09	TRUE	-0.03	0.59	0.01	0.1	-0.04
TCGA-BP-4782	FALSE	TRUE	-0.03	820.33	0	273.96	3.99	20.79	TRUE	-0.03	0.62	0.01	0.09	-0.02
TCGA-CJ-4895	FALSE	TRUE	-0.03	878.89	0	257.59	2.07	17	TRUE	-0.03	0.74	0.01	0.12	-0.02
TCGA-CJ-4642	FALSE	TRUE	-0.03	134.58	0	106.42	2.86	3.86	TRUE	-0.03	0.76	0.03	0.09	-0.01
TCGA-BP-4355	FALSE	TRUE	-0.03	183.32	0	165.76	4.45	2.87	TRUE	-0.03	1.02	0.03	0.13	-0.01
TCGA-CJ-5689	FALSE	TRUE	-0.03	450.89	0	253.07	3.88	17.93	TRUE	-0.03	0.8	0.01	0.12	-0.01
TCGA-CJ-4905	FALSE	TRUE	-0.04	404.24	0	261.72	5.36	9.85	TRUE	-0.04	1.2	0.03	0.15	-0.01
TCGA-BP-4970	FALSE	TRUE	-0.04	1588.61	0	461.37	15.39	31.36	TRUE	-0.04	0.67	0.01	0.11	-0.02
TCGA-CJ-4923	FALSE	TRUE	-0.04	618.33	0	235.15	18.95	33.4	TRUE	-0.04	0.66	0.02	0.08	-0.01
TCGA-6D-AA2E	FALSE	TRUE	-0.04	264.59	1	99.05	34.53	7.42	TRUE	-0.04	0.53	-0.02	0.1	-0.01
TCGA-CJ-4892	FALSE	TRUE	-0.04	700.6	0	381.82	5.18	86.71	TRUE	-0.04	0.61	0.02	0.08	-0.02
TCGA-EU-5905	FALSE	TRUE	-0.04	717.94	1	305.9	2.47	11.29	TRUE	-0.04	1.01	0.03	0.12	0
TCGA-B0-5085	FALSE	TRUE	-0.04	150.77	1	89.89	2.08	3.3	TRUE	-0.04	0.61	0.02	0.08	-0.01
TCGA-B0-5100	FALSE	TRUE	-0.04	106.27	0.23	111.86	1.05	2.3	TRUE	-0.04	1.25	0.04	0.14	0
TCGA-B2-5633	FALSE	TRUE	-0.15	748.3333333	0.333333333	225.97	4.906666667	10.48	TRUE	-0.15	0.316666667	0.006666667	0.083333333	-0.003333333
TCGA-B0-4823	FALSE	TRUE	-0.04	762.32	0	252	4.01	37.84	TRUE	-0.04	0.58	0.01	0.08	-0.01
TCGA-BP-4770	FALSE	TRUE	-0.04	550.61	0	177.51	2.8	13.71	TRUE	-0.04	1.63	0.03	0.22	0
TCGA-CZ-4858	FALSE	TRUE	-0.04	1346.36	0	477.99	3.59	72.34	TRUE	-0.04	0.89	0.04	0.11	-0.01
TCGA-A3-3349	FALSE	TRUE	-0.04	409.93	0	226.4	2.53	14.03	TRUE	-0.04	1.07	0.02	0.14	-0.01
TCGA-B4-5834	FALSE	TRUE	-0.04	504.22	0	356.8	6.22	6.93	TRUE	-0.04	0.81	0.03	0.11	-0.02
TCGA-B0-4833	FALSE	TRUE	-0.04	469.43	0	252.08	4.63	33.37	TRUE	-0.04	0.61	0.02	0.08	-0.02
TCGA-B0-4839	FALSE	TRUE	-0.04	514.49	0	202.03	1.05	4.59	TRUE	-0.04	0.7	0.03	0.08	0
TCGA-BP-4959	FALSE	TRUE	-0.04	762.08	0	246.53	2.5	9.31	TRUE	-0.04	0.47	-0.01	0.07	0
TCGA-B0-5077	FALSE	TRUE	-0.04	552.24	0	186.2	2.85	13.45	TRUE	-0.04	0.69	0.02	0.09	-0.01
TCGA-A3-A8OX	FALSE	TRUE	-0.04	805.93	0	357.98	10.39	15.72	TRUE	-0.04	0.77	0.01	0.12	-0.01
TCGA-B0-4816	FALSE	TRUE	-0.04	1214.13	0	355.56	2.42	10.88	TRUE	-0.04	0.57	0.01	0.09	-0.02
TCGA-BP-4761	FALSE	TRUE	-0.04	197.27	0.98	148.97	2.92	16.49	TRUE	-0.04	0.51	0.02	0.06	-0.01
TCGA-B2-A4SR	FALSE	TRUE	-0.04	605.84	0	245.07	11.73	15.05	TRUE	-0.04	0.79	0.02	0.11	-0.01
TCGA-BP-4165	FALSE	TRUE	-0.04	371.3	0	229.01	3.14	15.02	TRUE	-0.04	0.69	0.02	0.08	-0.01
TCGA-A3-3346	FALSE	TRUE	-0.04	833.37	0	220.95	3.84	16.28	TRUE	-0.04	0.56	0.02	0.08	-0.02
TCGA-CJ-5677	FALSE	TRUE	-0.04	812.07	0	240.27	1.44	4.75	TRUE	-0.04	0.77	0.01	0.11	-0.01
TCGA-BP-4983	FALSE	TRUE	-0.05	1136.38	0	352.64	258.84	104.39	TRUE	-0.05	0.23	0	0.04	-0.02
TCGA-CW-6097	FALSE	TRUE	-0.05	1250.86	0	372.8	7.29	34.8	TRUE	-0.05	0.59	0.01	0.09	-0.01
TCGA-B0-4844	FALSE	TRUE	-0.05	364.73	0.66	148.69	2.38	14.69	TRUE	-0.05	0.88	0.04	0.12	-0.03
TCGA-CJ-6027	FALSE	TRUE	-0.05	847.84	0	355.1	8.51	52.26	TRUE	-0.05	0.42	0.01	0.07	-0.02
TCGA-CJ-4635	FALSE	TRUE	-0.05	929.6	0	260.21	3.93	66.17	TRUE	-0.05	0.64	0.01	0.09	-0.01
TCGA-BP-4337	FALSE	TRUE	-0.05	195.35	1	98.81	5.27	5.07	TRUE	-0.05	0.99	0.02	0.13	0
TCGA-B2-5636	FALSE	TRUE	-0.05	448.87	0	207.15	3.41	3.31	TRUE	-0.05	1.04	0.04	0.12	-0.01
TCGA-B0-5121	FALSE	TRUE	-0.05	189.97	0	119.34	2.21	7	TRUE	-0.05	0.75	0.02	0.09	-0.01
TCGA-B0-4707	FALSE	TRUE	-0.05	63.37	0	58.75	0.46	16.41	TRUE	-0.05	0.73	0.02	0.09	-0.01
TCGA-A3-A8OW	FALSE	TRUE	-0.05	540.99	0	370.91	7.81	27.84	TRUE	-0.05	0.63	0.02	0.08	-0.01
TCGA-CW-5588	FALSE	TRUE	-0.05	997.67	1	182.08	2.19	9.28	TRUE	-0.05	0.85	0.02	0.11	0
TCGA-BP-5185	FALSE	TRUE	-0.05	112.77	0.69	58.48	1.14	4.7	TRUE	-0.05	0.71	0.03	0.07	0
TCGA-B0-4821	FALSE	TRUE	-0.05	191.97	0	171.76	2.04	14.2	TRUE	-0.05	0.72	0.04	0.08	-0.02
TCGA-A3-3359	FALSE	TRUE	-0.05	1083.37	0	358.87	8.79	41.5	TRUE	-0.05	0.53	0	0.09	-0.02
TCGA-CW-5589	FALSE	TRUE	-0.05	976.22	0	235.45	4.34	5.18	TRUE	-0.05	0.61	0.01	0.08	0
TCGA-B8-5549	FALSE	TRUE	-0.05	872.03	0	270.99	5.63	38.24	TRUE	-0.05	0.65	0.02	0.1	-0.02
TCGA-3Z-A93Z	FALSE	TRUE	-0.05	586.18	0	347.7	7.65	7.97	TRUE	-0.05	0.75	0.03	0.09	-0.01
TCGA-BP-5173	FALSE	TRUE	-0.05	1151.73	0	513.44	6.45	51.2	TRUE	-0.05	0.51	0.02	0.05	0
TCGA-CJ-4640	FALSE	TRUE	-0.05	2606.78	0	688.53	7.26	54.45	TRUE	-0.05	0.32	0	0.06	-0.01
TCGA-A3-3323	FALSE	TRUE	-0.06	889.48	0	287.23	3.58	13.38	TRUE	-0.06	0.81	0.02	0.11	-0.01
TCGA-CJ-4872	FALSE	TRUE	-0.06	666.13	0	283.03	4.07	13.95	TRUE	-0.06	0.83	0.03	0.1	-0.01
TCGA-CZ-5456	FALSE	TRUE	-0.06	868.03	0	197.02	2.33	15.32	TRUE	-0.06	0.53	0.01	0.08	-0.02
TCGA-BP-5189	FALSE	TRUE	-0.06	1327.5	0	373.59	3.82	8.53	TRUE	-0.06	0.76	0.01	0.12	-0.01
TCGA-BP-4981	FALSE	TRUE	-0.06	346.41	0	194.11	1.09	6.06	TRUE	-0.06	0.69	0.03	0.09	-0.01
TCGA-BP-5009	FALSE	TRUE	-0.06	565.82	0	129.71	1.57	21.28	TRUE	-0.06	0.8	0.03	0.1	-0.01
TCGA-B8-4143	FALSE	TRUE	-0.06	765.46	0	321.79	6.7	66.14	TRUE	-0.06	0.38	0.02	0.05	-0.02
TCGA-CZ-5458	FALSE	TRUE	-0.06	770.37	0.18	233.8	4.45	17.72	TRUE	-0.06	0.77	0.02	0.1	-0.01
TCGA-B0-5697	FALSE	TRUE	-0.06	1357.87	0	385.94	5.33	52.44	TRUE	-0.06	0.33	0	0.07	-0.02
TCGA-B8-A54E	FALSE	TRUE	-0.06	214.89	0	76.49	5.4	2.73	TRUE	-0.06	0.19	-0.01	0.04	0
TCGA-G6-A8L6	FALSE	TRUE	-0.06	444.84	1	289.25	3.15	8.29	TRUE	-0.06	0.62	0.03	0.06	0
TCGA-B0-4838	FALSE	TRUE	-0.06	1160.58	0	375.35	13.56	144.23	TRUE	-0.06	0.43	0.02	0.06	-0.03
TCGA-BP-4968	FALSE	TRUE	-0.06	734.32	0	331.71	6.23	41.3	TRUE	-0.06	0.58	0.02	0.07	-0.01
TCGA-B0-4843	FALSE	TRUE	-0.06	130.75	0	98.98	0.91	1.86	TRUE	-0.06	1.14	0.04	0.14	-0.01
TCGA-BP-4353	FALSE	TRUE	-0.06	1037.62	0	336.72	5.98	24.81	TRUE	-0.06	0.7	0.01	0.1	-0.01
TCGA-B0-4817	FALSE	TRUE	-0.06	162.47	0	96.46	1.39	3.39	TRUE	-0.06	0.55	0.01	0.1	-0.02
TCGA-BP-5177	FALSE	TRUE	-0.06	259.55	0	185.5	1.98	9.2	TRUE	-0.06	1.15	0.04	0.14	0
TCGA-B8-5553	FALSE	TRUE	-0.06	1327.02	0	497.76	6.32	39.7	TRUE	-0.06	0.52	0.01	0.09	-0.02
TCGA-B0-4824	FALSE	TRUE	-0.06	1080.97	0	491.9	10.04	55.3	TRUE	-0.06	0.33	0	0.06	-0.02
TCGA-CJ-4886	FALSE	TRUE	-0.06	882.28	0	422.64	6.92	29.17	TRUE	-0.06	0.78	0.02	0.11	-0.01
TCGA-BP-4327	FALSE	TRUE	-0.06	179.54	1	115.75	6.31	7.06	TRUE	-0.06	0.97	0.04	0.12	-0.02
TCGA-G6-A5PC	FALSE	TRUE	-0.06	198.79	0	183.35	0.67	19.15	TRUE	-0.06	0.44	0.01	0.06	-0.01
TCGA-A3-3380	FALSE	TRUE	-0.06	469.13	1	211.98	3.39	6.3	TRUE	-0.06	0.76	0.02	0.09	0
TCGA-BP-4338	FALSE	TRUE	-0.06	323.65	0	104.72	4.33	3.69	TRUE	-0.06	0.46	0.01	0.07	-0.02
TCGA-BP-4344	FALSE	TRUE	-0.06	586.57	0	252.54	4.5	3.17	TRUE	-0.06	0.88	0.02	0.12	-0.02
TCGA-BP-4974	FALSE	TRUE	-0.06	240.7	0	179.48	4.33	8.2	TRUE	-0.06	1.04	0.04	0.13	-0.01
TCGA-CZ-5468	FALSE	TRUE	-0.06	445.16	0	173.78	8.18	9.4	TRUE	-0.06	0.76	0.02	0.11	-0.02
TCGA-BP-4986	FALSE	TRUE	-0.06	845.52	0	222.81	4.59	6.68	TRUE	-0.06	0.89	0.02	0.12	-0.02
TCGA-G6-A8L7	FALSE	TRUE	-0.06	34.24	0	45.73	1.36	6.38	TRUE	-0.06	0.79	0.04	0.09	-0.01
TCGA-DV-5568	FALSE	TRUE	-0.06	553.9	0	163.54	7.03	36.37	TRUE	-0.06	0.89	0.03	0.11	-0.01
TCGA-BP-4769	FALSE	TRUE	-0.06	212.98	1	149.16	3.8	1.11	TRUE	-0.06	1.26	0.04	0.16	-0.01
TCGA-B0-5698	FALSE	TRUE	-0.06	1073.41	0	295.4	4.91	15.46	TRUE	-0.06	0.46	0.01	0.07	-0.03
TCGA-CJ-4881	FALSE	TRUE	-0.06	632.43	0	173.75	1.95	15.59	TRUE	-0.06	0.58	0.01	0.09	-0.01
TCGA-DV-5575	FALSE	TRUE	-0.06	1024.41	0	391.14	9.95	27.39	TRUE	-0.06	0.73	0.03	0.11	-0.03
TCGA-BP-5195	FALSE	TRUE	-0.06	689.12	0	249.25	2.44	8.04	TRUE	-0.06	0.91	0.02	0.12	-0.01
TCGA-A3-3383	FALSE	TRUE	-0.06	977.48	0	438.24	2.8	10.92	TRUE	-0.06	0.52	0.02	0.05	0
TCGA-CZ-5462	FALSE	TRUE	-0.07	822.2	0	308.5	8.45	4.57	TRUE	-0.07	0.57	-0.01	0.11	-0.02
TCGA-CZ-5455	FALSE	TRUE	-0.07	2072.34	0	547.04	20.98	88.1	TRUE	-0.07	0.33	0	0.07	-0.03
TCGA-BP-5008	FALSE	TRUE	-0.07	691.79	0	258.72	9.94	29.76	TRUE	-0.07	0.62	0.01	0.1	-0.03
TCGA-BP-5007	FALSE	TRUE	-0.07	582.19	0	250.94	5.25	21.23	TRUE	-0.07	0.72	0.02	0.1	-0.01
TCGA-CJ-5684	FALSE	TRUE	-0.07	794.52	0	385.35	3.47	33.07	TRUE	-0.07	0.65	0.02	0.08	-0.01
TCGA-B8-5550	FALSE	TRUE	-0.07	910.02	0	330.92	6.33	13.99	TRUE	-0.07	1.07	0.01	0.15	-0.01
TCGA-B0-4691	FALSE	TRUE	-0.07	316.96	0	182.72	2.08	28.71	TRUE	-0.07	0.66	0.02	0.09	-0.01
TCGA-AS-3777	FALSE	TRUE	-0.07	81.2	1	44.79	1.33	0.97	TRUE	-0.07	0.07	-0.01	0.03	-0.01
TCGA-B2-4101	FALSE	TRUE	-0.07	745.35	0	306.77	8.96	23.57	TRUE	-0.07	0.49	0.01	0.07	-0.01
TCGA-BP-4331	FALSE	TRUE	-0.07	880.91	0	282.84	5.57	13.04	TRUE	-0.07	0.66	0.01	0.09	-0.01
TCGA-BP-4335	FALSE	TRUE	-0.07	517.14	0	214.77	5.99	24.03	TRUE	-0.07	0.23	0.01	0.04	-0.03
TCGA-CZ-5985	FALSE	TRUE	-0.07	1120.94	0	312.29	7.13	17.62	TRUE	-0.07	0.35	-0.01	0.07	-0.02
TCGA-B0-4710	FALSE	TRUE	-0.07	348.73	1	156.09	4.28	16.6	TRUE	-0.07	0.63	0.02	0.08	-0.01
TCGA-CJ-4904	FALSE	TRUE	-0.07	971.27	0	334.66	8.05	15.3	TRUE	-0.07	0.72	0.02	0.11	-0.02
TCGA-BP-4351	FALSE	TRUE	-0.07	321.83	1	152.53	3.04	9.35	TRUE	-0.07	0.83	0.03	0.11	-0.02
TCGA-B0-4836	FALSE	TRUE	-0.07	549.74	0	199.1	3.06	36.29	TRUE	-0.07	0.83	0.02	0.11	-0.02
TCGA-AK-3445	FALSE	TRUE	-0.07	892.14	0	302.78	2.63	17.85	TRUE	-0.07	0.72	0.02	0.1	-0.02
TCGA-CZ-5984	FALSE	TRUE	-0.07	887.75	1	215.86	3.18	8.61	TRUE	-0.07	0.66	0.02	0.09	-0.01
TCGA-BP-4759	FALSE	TRUE	-0.07	170.45	0.61	89.51	1.31	7.82	TRUE	-0.07	0.66	0.02	0.07	0
TCGA-A3-3372	FALSE	TRUE	-0.07	784.55	0	230.59	7.02	15.11	TRUE	-0.07	0.97	0.04	0.12	-0.02
TCGA-CZ-5451	FALSE	TRUE	-0.07	743.58	0	252.14	5.4	11.57	TRUE	-0.07	0.53	0.01	0.08	-0.01
TCGA-CZ-4863	FALSE	TRUE	-0.07	1856.7	0	558.5	11.01	121.34	TRUE	-0.07	0.39	0	0.07	-0.02
TCGA-BP-5180	FALSE	TRUE	-0.07	960.29	1	234.89	2.12	13.3	TRUE	-0.07	0.51	0.02	0.07	-0.01
TCGA-B0-5083	FALSE	TRUE	-0.08	586.51	0	133.19	3.65	8.73	TRUE	-0.08	0.35	-0.01	0.06	-0.01
TCGA-B0-5120	FALSE	TRUE	-0.08	633.28	1	213.38	5.08	5.12	TRUE	-0.08	0.9	0.03	0.12	-0.01
TCGA-CZ-5460	FALSE	TRUE	-0.08	561.94	0	251.15	13.42	28.56	TRUE	-0.08	0.55	0.02	0.07	-0.02
TCGA-BP-5170	FALSE	TRUE	-0.08	507.34	1	221.43	2.59	5.73	TRUE	-0.08	0.76	0.03	0.09	0
TCGA-CZ-4865	FALSE	TRUE	-0.08	1040.72	0	385.64	5.42	26.58	TRUE	-0.08	0.65	0.01	0.1	-0.02
TCGA-BP-5001	FALSE	TRUE	-0.08	189.91	0	141.34	1.74	13.79	TRUE	-0.08	0.62	0.02	0.08	-0.01
TCGA-BP-4797	FALSE	TRUE	-0.08	768.34	0	269.92	3.54	19.97	TRUE	-0.08	0.61	0	0.1	-0.01
TCGA-BP-4982	FALSE	TRUE	-0.08	876.43	0	268.64	4.91	14.37	TRUE	-0.08	0.83	0.01	0.12	-0.01
TCGA-CZ-5987	FALSE	TRUE	-0.08	696.18	0.39	222.06	2.23	9.77	TRUE	-0.08	0.84	0.03	0.11	-0.02
TCGA-CJ-4893	FALSE	TRUE	-0.08	1183.6	0	378.31	9.26	53.19	TRUE	-0.08	0.54	0.01	0.08	-0.02
TCGA-AK-3429	FALSE	TRUE	-0.08	1759.16	0	586.14	7.6	79.6	TRUE	-0.08	0.36	0.01	0.05	-0.01
TCGA-B8-4620	FALSE	TRUE	-0.08	609.26	1	155.57	3.19	3.1	TRUE	-0.08	0.79	0.03	0.12	-0.04
TCGA-BP-4961	FALSE	TRUE	-0.08	298.26	0	215.47	4.35	6.07	TRUE	-0.08	1.04	0.03	0.13	0
TCGA-BP-4326	FALSE	TRUE	-0.08	304.2	1	132.93	3.98	4.06	TRUE	-0.08	1.09	0.04	0.15	-0.03
TCGA-BP-4799	FALSE	TRUE	-0.08	261.11	0	193.43	2.49	13.55	TRUE	-0.08	0.39	0.01	0.06	-0.02
TCGA-BP-4176	FALSE	TRUE	-0.08	1340.17	0	276.19	5.68	12.71	TRUE	-0.08	0.42	0	0.08	-0.02
TCGA-AK-3434	FALSE	TRUE	-0.08	567.89	0	276.81	4.75	12.78	TRUE	-0.08	0.87	0.03	0.1	-0.01
TCGA-B0-4690	FALSE	TRUE	-0.08	1538.37	0	388.97	8.04	39.78	TRUE	-0.08	0.62	0.02	0.09	-0.02
TCGA-B0-5691	FALSE	TRUE	-0.08	727.05	0	241.08	6.98	12.38	TRUE	-0.08	0.94	0.01	0.14	-0.01
TCGA-BP-4170	FALSE	TRUE	-0.08	1229.2	1	376.63	6	22.53	TRUE	-0.08	0.6	0.01	0.09	-0.02
TCGA-CJ-4875	FALSE	TRUE	-0.08	256.3	0	164.9	1.41	41.83	TRUE	-0.08	0.6	0.02	0.07	0
TCGA-B0-5705	FALSE	TRUE	-0.08	1220.36	0	494.78	9.25	25.69	TRUE	-0.08	0.43	0.01	0.07	-0.01
TCGA-AS-3778	FALSE	TRUE	-0.09	637.46	0.07	254.92	5.71	9.72	TRUE	-0.09	0.87	0.03	0.11	-0.01
TCGA-B8-5158	FALSE	TRUE	-0.09	820.05	0	233.33	4.08	26.84	TRUE	-0.09	0.81	0.02	0.12	-0.02
TCGA-B0-4837	FALSE	TRUE	-0.09	429.44	0	171.38	1.2	4.21	TRUE	-0.09	0.82	0.02	0.12	-0.01
TCGA-A3-3358	FALSE	TRUE	-0.09	1069.85	0	230.1	5.18	26.02	TRUE	-0.09	0.32	0	0.05	-0.01
TCGA-A3-3331	FALSE	TRUE	-0.09	814.91	0.94	295.63	6.28	14.83	TRUE	-0.09	0.61	0.01	0.11	-0.03
TCGA-B4-5835	FALSE	TRUE	-0.09	569.23	0	223.45	2.62	5.94	TRUE	-0.09	0.26	-0.01	0.06	-0.01
TCGA-T7-A92I	FALSE	TRUE	-0.09	361.59	0	149.12	56.24	7.56	TRUE	-0.09	0.7	-0.03	0.12	0
TCGA-B0-5694	FALSE	TRUE	-0.09	370.47	1	162.64	0.95	2.05	TRUE	-0.09	0.83	0.03	0.1	-0.01
TCGA-BP-4342	FALSE	TRUE	-0.09	433.69	0.59	188.73	2.51	5.84	TRUE	-0.09	0.79	0.02	0.11	-0.02
TCGA-BP-5190	FALSE	TRUE	-0.09	256.87	1	124.5	1.84	4.37	TRUE	-0.09	0.58	0	0.1	-0.01
TCGA-A3-A8OU	FALSE	TRUE	-0.09	737.17	1	269.62	6.54	9.47	TRUE	-0.09	0.76	0.02	0.11	-0.02
TCGA-DV-5569	FALSE	TRUE	-0.09	799.01	0	285.3	8.74	16.86	TRUE	-0.09	0.67	0.02	0.09	-0.02
TCGA-CJ-4884	FALSE	TRUE	-0.09	721.07	0	236.55	5.11	25.46	TRUE	-0.09	0.44	0	0.07	-0.01
TCGA-BP-4774	FALSE	TRUE	-0.09	361.27	0.99	217.58	3.72	10.08	TRUE	-0.09	0.8	0.03	0.11	-0.02
TCGA-B0-4718	FALSE	TRUE	-0.09	402.24	0.98	206.58	9.38	15.16	TRUE	-0.09	0.87	0.05	0.09	-0.01
TCGA-BP-4349	FALSE	TRUE	-0.09	251.62	0	160.4	2.96	5.26	TRUE	-0.09	0.83	0.03	0.11	-0.01
TCGA-A3-A6NI	FALSE	TRUE	-0.09	694.67	1	255.14	5.19	1.95	TRUE	-0.09	0.61	0.02	0.08	-0.01
TCGA-BP-5176	FALSE	TRUE	-0.09	440.4	0	204.74	2.75	5.78	TRUE	-0.09	0.69	0.01	0.09	-0.01
TCGA-CJ-4871	FALSE	TRUE	-0.09	804.33	1	230.33	3.59	10.16	TRUE	-0.09	1.04	0.03	0.13	-0.01
TCGA-CW-5590	FALSE	TRUE	-0.09	628.74	0	232.64	5.32	13.57	TRUE	-0.09	0.84	0.03	0.1	-0.01
TCGA-B0-4818	FALSE	TRUE	-0.09	684.33	0.18	329.74	7.35	18	TRUE	-0.09	0.19	0.01	0.03	-0.02
TCGA-CJ-5682	FALSE	TRUE	-0.09	391.02	0	218.07	2.39	12.89	TRUE	-0.09	1.04	0.03	0.13	-0.01
TCGA-CJ-5683	FALSE	TRUE	-0.09	417.2	0.13	202.37	2.01	7.02	TRUE	-0.09	0.67	0.02	0.09	-0.01
TCGA-BP-4160	FALSE	TRUE	-0.09	1777.97	0	510.84	6.19	133.62	TRUE	-0.09	0.32	0	0.06	-0.02
TCGA-A3-3387	FALSE	TRUE	-0.1	1353.57	0	317.93	3.95	7.37	TRUE	-0.1	0.74	0.02	0.1	-0.01
TCGA-BP-4161	FALSE	TRUE	-0.1	1168.59	0	373.97	10.23	39.65	TRUE	-0.1	0.4	0	0.07	-0.02
TCGA-BP-4343	FALSE	TRUE	-0.1	2057.33	0	276.17	5.87	16.81	TRUE	-0.1	0.54	0	0.08	0
TCGA-B8-A54F	FALSE	TRUE	-0.1	829.31	1	241.55	7.34	6.33	TRUE	-0.1	0.74	0.02	0.11	-0.03
TCGA-CZ-5469	FALSE	TRUE	-0.1	249.71	0	133.9	0.92	5.42	TRUE	-0.1	0.58	0.03	0.06	0
TCGA-B8-4153	FALSE	TRUE	-0.1	231.31	0	142.29	1.69	5.53	TRUE	-0.1	0.74	0.03	0.08	-0.01
TCGA-A3-A8CQ	FALSE	TRUE	-0.1	578.3	0	325.59	4.79	5	TRUE	-0.1	1.03	0.03	0.13	-0.01
TCGA-CZ-4861	FALSE	TRUE	-0.1	1373.47	1	348.06	8.57	15.71	TRUE	-0.1	0.26	0	0.05	-0.02
TCGA-BP-4762	FALSE	TRUE	-0.1	873.71	0.01	238.12	3.47	15.75	TRUE	-0.1	0.92	0.02	0.12	0
TCGA-B0-4712	FALSE	TRUE	-0.1	683.42	0	176.56	3.59	14.41	TRUE	-0.1	0.67	0.03	0.09	-0.02
TCGA-CJ-4644	FALSE	TRUE	-0.1	1092.93	0	361.08	7.49	39.2	TRUE	-0.1	0.58	0.01	0.08	-0.01
TCGA-B0-4849	FALSE	TRUE	-0.1	609.67	0	231.82	5.17	10.4	TRUE	-0.1	0.79	0.04	0.1	-0.03
TCGA-BP-5184	FALSE	TRUE	-0.1	644.25	0.03	244.13	6.26	15.47	TRUE	-0.1	0.79	0.02	0.1	0
TCGA-B0-5399	FALSE	TRUE	-0.1	700.91	0.41	306.69	6.3	13.15	TRUE	-0.1	0.68	0.02	0.09	-0.01
TCGA-CJ-6033	FALSE	TRUE	-0.1	419.5	0	239.08	2.04	10.21	TRUE	-0.1	0.94	0.03	0.13	-0.02
TCGA-CZ-5988	FALSE	TRUE	-0.1	521.03	0	243.53	4.97	17.93	TRUE	-0.1	1.11	0.05	0.14	-0.02
TCGA-B8-4621	FALSE	TRUE	-0.1	390.66	0	142.5	2.06	5.28	TRUE	-0.1	0.37	-0.01	0.07	-0.01
TCGA-BP-4334	FALSE	TRUE	-0.1	38.58	0.97	45.59	2.05	0.12	TRUE	-0.1	0.15	0.01	0.03	-0.02
TCGA-CJ-4912	FALSE	TRUE	-0.1	127.96	1	73.4	0.8	3.58	TRUE	-0.1	0.45	0.01	0.06	-0.01
TCGA-DV-A4VX	FALSE	TRUE	-0.1	166.75	0	119.88	2.07	14.25	TRUE	-0.1	0.5	0	0.08	-0.01
TCGA-CJ-4643	FALSE	TRUE	-0.1	835.82	0	274.27	11.5	11.51	TRUE	-0.1	0.81	0.02	0.12	-0.02
TCGA-B8-A7U6	FALSE	TRUE	-0.1	555.03	1	210.61	3.11	5.19	TRUE	-0.1	0.69	0.03	0.1	-0.03
TCGA-B2-4102	FALSE	TRUE	-0.1	1061.42	0	303.3	8.68	7.17	TRUE	-0.1	0.54	0	0.09	-0.02
TCGA-CW-6090	FALSE	TRUE	-0.1	1017.54	0	265.89	5.69	20.4	TRUE	-0.1	0.58	0.02	0.07	0
TCGA-B0-4706	FALSE	TRUE	-0.1	112.95	1	115.6	3.37	17.39	TRUE	-0.1	1.05	0.04	0.12	-0.01
TCGA-B8-4622	FALSE	TRUE	-0.1	767.98	0	281.37	3.21	7.58	TRUE	-0.1	0.7	0.01	0.1	-0.01
TCGA-BP-5181	FALSE	TRUE	-0.1	606.41	0	318.89	5.42	8.2	TRUE	-0.1	0.8	0.03	0.1	-0.01
TCGA-BP-4969	FALSE	TRUE	-0.1	174.36	1	110.43	2.43	1.83	TRUE	-0.1	0.68	0.01	0.08	0
TCGA-CJ-5686	FALSE	TRUE	-0.1	987.52	0	209.84	5.45	16.73	TRUE	-0.1	0.44	0	0.08	-0.02
TCGA-CJ-5679	FALSE	TRUE	-0.1	94.77	0	98.61	0.56	3.63	TRUE	-0.1	0.98	0.03	0.13	-0.02
TCGA-B0-5402	FALSE	TRUE	-0.1	707.59	1	258.43	7.64	4.86	TRUE	-0.1	0.73	0.01	0.1	0
TCGA-B0-4698	FALSE	TRUE	-0.1	1001.54	0	439.08	70.39	101.48	TRUE	-0.1	0.57	0.04	0.06	-0.02
TCGA-BP-4999	FALSE	TRUE	-0.1	396.59	0	183.71	6.32	4.06	TRUE	-0.1	0.97	0.02	0.14	-0.02
TCGA-CW-5584	FALSE	TRUE	-0.1	751.79	0	220.14	3.02	4.68	TRUE	-0.1	0.91	0.02	0.12	-0.01
TCGA-CJ-4874	FALSE	TRUE	-0.11	1316.3	0	426.61	5.75	57.27	TRUE	-0.11	0.47	0.01	0.07	-0.02
TCGA-B0-4696	FALSE	TRUE	-0.11	96.7	0	47.56	0.26	0.34	TRUE	-0.11	1.73	0.04	0.22	0
TCGA-B0-4848	FALSE	TRUE	-0.11	1019.21	0	304.94	3.2	28.33	TRUE	-0.11	0.71	0.01	0.11	-0.01
TCGA-A3-3316	FALSE	TRUE	-0.11	629.73	0	163.06	1.73	5.13	TRUE	-0.11	0.97	0.02	0.13	-0.01
TCGA-CJ-4903	FALSE	TRUE	-0.11	742.64	1	287.76	5.67	21.69	TRUE	-0.11	0.62	0.02	0.08	-0.01
TCGA-BP-4807	FALSE	TRUE	-0.11	830.14	0	211.23	5.22	3.83	TRUE	-0.11	0.65	0.01	0.1	-0.01
TCGA-B4-5844	FALSE	TRUE	-0.11	287.98	0	212.37	3.91	3.7	TRUE	-0.11	1.05	0.04	0.13	-0.01
TCGA-CJ-4638	FALSE	TRUE	-0.11	84.18	0	98.4	1.24	7.25	TRUE	-0.11	0.64	0.01	0.09	-0.01
TCGA-AK-3436	FALSE	TRUE	-0.11	368.8	1	124.22	1.24	9.71	TRUE	-0.11	0.71	0.03	0.07	0
TCGA-CZ-5457	FALSE	TRUE	-0.11	1077.59	1	298.44	7.49	16.27	TRUE	-0.11	0.47	0.01	0.05	0
TCGA-BP-4166	FALSE	TRUE	-0.11	574.17	0	156.02	2.53	8.87	TRUE	-0.11	0.84	0.03	0.1	0
TCGA-B2-4098	FALSE	TRUE	-0.11	324.28	0	115.92	9.7	2.82	TRUE	-0.11	0.04	-0.02	0.03	-0.01
TCGA-CJ-4897	FALSE	TRUE	-0.11	520.78	1	230.71	5.46	10.45	TRUE	-0.11	0.76	0.02	0.09	0
TCGA-BP-5168	FALSE	TRUE	-0.11	514.96	0	241.36	2.5	11.46	TRUE	-0.11	0.78	0.02	0.1	-0.01
TCGA-A3-3357	FALSE	TRUE	-0.11	678.12	0	281.62	4.05	24.17	TRUE	-0.11	0.31	0	0.06	-0.02
TCGA-CJ-4920	FALSE	TRUE	-0.11	473.64	0	174.65	3.32	4.24	TRUE	-0.11	0.92	0.03	0.12	-0.02
TCGA-A3-3317	FALSE	TRUE	-0.11	522.8	0	183.14	5.58	18.48	TRUE	-0.11	0.97	0.02	0.13	-0.01
TCGA-B8-A54H	FALSE	TRUE	-0.11	573.36	0	264.12	3.87	41.35	TRUE	-0.11	0.76	0.03	0.09	-0.01
TCGA-BP-4789	FALSE	TRUE	-0.11	250.4	0	167.9	4.65	6.38	TRUE	-0.11	1.1	0.04	0.13	0
TCGA-BP-4352	FALSE	TRUE	-0.12	34.15	0	35.5	6.88	0.86	TRUE	-0.12	0.81	0.05	0.08	-0.02
TCGA-BP-4973	FALSE	TRUE	-0.12	718.06	1	234.14	7.11	22.52	TRUE	-0.12	0.68	0.03	0.09	-0.02
TCGA-CZ-5459	FALSE	TRUE	-0.12	667.35	1	245.08	3.24	17.64	TRUE	-0.12	0.47	0.01	0.07	-0.02
TCGA-A3-3343	FALSE	TRUE	-0.12	1118.94	0	317.32	5.61	6.59	TRUE	-0.12	0.47	0.01	0.07	-0.02
TCGA-BP-4985	FALSE	TRUE	-0.12	232.91	0	140.9	2.38	2.45	TRUE	-0.12	0.62	0.02	0.09	-0.02
TCGA-B0-5097	FALSE	TRUE	-0.12	713.13	0	202.6	5.07	12.4	TRUE	-0.12	0.81	0.02	0.13	-0.02
TCGA-CZ-5467	FALSE	TRUE	-0.12	580.85	1	228.24	3.27	5.4	TRUE	-0.12	0.83	0.03	0.11	-0.02
TCGA-A3-3324	FALSE	TRUE	-0.12	567.86	0	173.51	8.12	21.03	TRUE	-0.12	0.75	0.03	0.09	-0.01
TCGA-B0-5713	FALSE	TRUE	-0.12	659.97	0	233.65	7.66	12.83	TRUE	-0.12	0.71	0.02	0.09	-0.02
TCGA-BP-4991	FALSE	TRUE	-0.12	501.94	0	197.5	3.84	4.5	TRUE	-0.12	0.89	0.02	0.12	-0.02
TCGA-BP-4967	FALSE	TRUE	-0.12	402	0.91	138.22	1.9	6.67	TRUE	-0.12	0.79	0.02	0.1	-0.01
TCGA-BP-4977	FALSE	TRUE	-0.12	579.09	0	204.71	4.13	6.65	TRUE	-0.12	0.57	0.01	0.09	-0.02
TCGA-BP-4341	FALSE	TRUE	-0.12	149.73	0	137.8	4.34	1.27	TRUE	-0.12	0.8	0.03	0.09	0
TCGA-BP-4340	FALSE	TRUE	-0.12	607.82	1	177.24	4.09	3.88	TRUE	-0.12	0.34	0	0.05	-0.01
TCGA-BP-5174	FALSE	TRUE	-0.12	250.13	0	151.47	1.69	8.44	TRUE	-0.12	0.58	0.01	0.08	-0.01
TCGA-B0-5119	FALSE	TRUE	-0.12	503.42	1	260.05	7.65	30.91	TRUE	-0.12	0.73	0.02	0.1	-0.01
TCGA-B0-5115	FALSE	TRUE	-0.12	624.07	0	308.96	10.2	7.36	TRUE	-0.12	0.85	0.03	0.11	-0.01
TCGA-B0-5107	FALSE	TRUE	-0.12	575.73	1	244.18	2.34	48.11	TRUE	-0.12	0.59	0.02	0.06	-0.01
TCGA-A3-3319	FALSE	TRUE	-0.12	542.45	1	109.6	1.67	9.11	TRUE	-0.12	0.72	0.02	0.1	-0.03
TCGA-CW-5581	FALSE	TRUE	-0.12	529.1	1	218.56	6.75	11.76	TRUE	-0.12	0.7	0.01	0.1	-0.01
TCGA-BP-5192	FALSE	TRUE	-0.13	227.07	1	177.15	4.14	4.97	TRUE	-0.13	0.8	0.02	0.1	-0.01
TCGA-EU-5906	FALSE	TRUE	-0.13	878.16	0	300.15	7.02	8.95	TRUE	-0.13	0.68	0.01	0.11	-0.02
TCGA-B0-4811	FALSE	TRUE	-0.13	136.42	1	76.33	1.28	2.32	TRUE	-0.13	0.74	0.03	0.07	0
TCGA-B0-4713	FALSE	TRUE	-0.13	234.44	1	136.49	1.21	10.85	TRUE	-0.13	0.57	0.01	0.09	-0.01
TCGA-B0-5696	FALSE	TRUE	-0.13	581.31	1	218.25	13.72	9.53	TRUE	-0.13	0.78	0.03	0.09	-0.01
TCGA-CW-5585	FALSE	TRUE	-0.13	305.97	1	234	4.44	1.86	TRUE	-0.13	0.88	0.02	0.11	0
TCGA-BP-5202	FALSE	TRUE	-0.13	695.51	1	212.74	5.43	5.31	TRUE	-0.13	0.63	0.01	0.09	-0.01
TCGA-B0-5094	FALSE	TRUE	-0.13	315.69	1	160.91	2.12	11.31	TRUE	-0.13	0.82	0.02	0.11	-0.01
TCGA-CZ-4853	FALSE	TRUE	-0.13	581.57	1	149.45	7.63	2.89	TRUE	-0.13	0.65	0.02	0.08	-0.01
TCGA-A3-3325	FALSE	TRUE	-0.13	791.47	1	233.14	3.57	4.64	TRUE	-0.13	0.78	0.02	0.09	0
TCGA-BP-4987	FALSE	TRUE	-0.13	559.39	0	280.09	5.68	22.93	TRUE	-0.13	0.8	0.03	0.09	-0.01
TCGA-B8-5165	FALSE	TRUE	-0.13	474.52	0	204.19	6.71	8.65	TRUE	-0.13	0.86	0.02	0.11	0
TCGA-BP-5194	FALSE	TRUE	-0.13	474.3	0	197.95	5.63	8.41	TRUE	-0.13	0.71	0.02	0.09	-0.01
TCGA-BP-4803	FALSE	TRUE	-0.13	492.09	1	143.79	1.38	7.92	TRUE	-0.13	0.92	0.03	0.12	-0.01
TCGA-CJ-4870	FALSE	TRUE	-0.13	290.46	1	198.15	5.51	1.29	TRUE	-0.13	0.79	0.04	0.08	0
TCGA-B0-4701	FALSE	TRUE	-0.13	660.67	1	285.01	8.73	22.11	TRUE	-0.13	0.58	0.03	0.08	-0.03
TCGA-BP-4347	FALSE	TRUE	-0.13	448.4	0	209.24	7.81	9.58	TRUE	-0.13	0.79	0.03	0.1	-0.02
TCGA-BP-4163	FALSE	TRUE	-0.13	522.45	1	191.02	2.84	9.76	TRUE	-0.13	0.7	0.01	0.1	-0.01
TCGA-DV-A4VZ	FALSE	TRUE	-0.13	164.34	1	109.63	7.04	0.86	TRUE	-0.13	0.78	0.04	0.07	-0.01
TCGA-BP-4159	FALSE	TRUE	-0.13	311.11	1	125.45	0.88	2.86	TRUE	-0.13	0.85	0.03	0.09	0
TCGA-B0-4846	FALSE	TRUE	-0.13	1530.83	0	541.63	19.59	37.28	TRUE	-0.13	0.43	0.01	0.09	-0.04
TCGA-B2-4099	FALSE	TRUE	-0.13	1889.66	1	300.31	5.24	7.08	TRUE	-0.13	0.44	0.02	0.04	0
TCGA-CZ-4857	FALSE	TRUE	-0.13	553.54	1	181.35	2.88	10.18	TRUE	-0.13	0.71	0.02	0.1	-0.02
TCGA-AK-3431	FALSE	TRUE	-0.13	499.27	0.98	227.09	1.37	8.41	TRUE	-0.13	1.2	0.04	0.14	0
TCGA-AK-3461	FALSE	TRUE	-0.13	472.59	0	225.51	7.93	10.28	TRUE	-0.13	0.88	0.03	0.13	-0.03
TCGA-B0-5711	FALSE	TRUE	-0.13	653.54	0	289.35	7.65	14.44	TRUE	-0.13	0.75	0.03	0.09	-0.01
TCGA-B0-5102	FALSE	TRUE	-0.14	414.37	1	189.28	8.11	12.41	TRUE	-0.14	0.75	0.02	0.09	-0.01
TCGA-B0-5703	FALSE	TRUE	-0.14	163.88	1	148.93	1.43	13.01	TRUE	-0.14	0.87	0.03	0.1	-0.01
TCGA-CZ-5470	FALSE	TRUE	-0.14	1036.28	0	301.87	8.1	29.35	TRUE	-0.14	0.35	0	0.05	-0.01
TCGA-CZ-4854	FALSE	TRUE	-0.14	297.29	0	127.66	2.97	8.87	TRUE	-0.14	0.67	0.02	0.08	-0.01
TCGA-BP-5186	FALSE	TRUE	-0.14	498.49	0.06	242.84	6.75	16.64	TRUE	-0.14	0.83	0.02	0.11	-0.01
TCGA-B0-5113	FALSE	TRUE	-0.14	821.7	1	323.79	11.22	21.3	TRUE	-0.14	0.71	0.03	0.1	-0.02
TCGA-B0-5701	FALSE	TRUE	-0.14	584.95	0	206.76	2.8	12.12	TRUE	-0.14	0.66	0.01	0.1	-0.01
TCGA-B0-5812	FALSE	TRUE	-0.14	633.77	0	286.17	5.4	12.59	TRUE	-0.14	0.91	0.03	0.12	-0.01
TCGA-A3-3352	FALSE	TRUE	-0.14	675.44	1	233.18	7	5.21	TRUE	-0.14	0.65	0.02	0.07	-0.01
TCGA-AK-3460	FALSE	TRUE	-0.14	632.68	0.55	187.27	4.12	10.28	TRUE	-0.14	0.64	0.02	0.09	-0.01
TCGA-A3-A8OV	FALSE	TRUE	-0.14	710.1	1	311.68	4.47	3.17	TRUE	-0.14	0.5	0.02	0.06	-0.01
TCGA-BP-5187	FALSE	TRUE	-0.14	389.32	1	178.96	3.93	18.26	TRUE	-0.14	0.85	0.02	0.13	-0.03
TCGA-BP-4766	FALSE	TRUE	-0.14	418.56	0	109.93	2.69	1.62	TRUE	-0.14	0.69	0.01	0.1	-0.01
TCGA-B0-4699	FALSE	TRUE	-0.14	555.86	0	192.57	43.49	67.51	TRUE	-0.14	0.69	0.01	0.1	-0.02
TCGA-A3-3365	FALSE	TRUE	-0.14	715.25	0	231.14	5.22	9.77	TRUE	-0.14	0.94	0.03	0.12	-0.01
TCGA-B0-5695	FALSE	TRUE	-0.14	395.58	1	249.4	5.52	10.64	TRUE	-0.14	0.86	0.04	0.1	-0.01
TCGA-BP-4781	FALSE	TRUE	-0.14	631.1	0	223.1	3.38	5.12	TRUE	-0.14	0.78	0.02	0.1	-0.01
TCGA-BP-5006	FALSE	TRUE	-0.15	533.58	1	177.56	3.1	3.15	TRUE	-0.15	0.75	0.02	0.09	-0.01
TCGA-B2-5639	FALSE	TRUE	-0.15	749.68	0	314.78	4.56	5.57	TRUE	-0.15	0.46	0.01	0.07	-0.01
TCGA-B4-5836	FALSE	TRUE	-0.15	723.63	0	329.35	7.67	12.6	TRUE	-0.15	0.84	0.02	0.13	-0.02
TCGA-B0-5707	FALSE	TRUE	-0.15	328.97	0	122.38	3.33	3.35	TRUE	-0.15	0.37	0	0.07	-0.01
TCGA-B0-4693	FALSE	TRUE	-0.15	543.57	1	238.53	9.39	35.06	TRUE	-0.15	0.38	0.01	0.06	-0.03
TCGA-B4-5378	FALSE	TRUE	-0.15	301.88	1	208.94	4.9	6.08	TRUE	-0.15	1.11	0.05	0.13	-0.02
TCGA-DV-5576	FALSE	TRUE	-0.15	201.83	1	166.9	2.61	0.7	TRUE	-0.15	1.13	0.04	0.13	-0.01
TCGA-B0-4814	FALSE	TRUE	-0.15	421.8	1	193.25	9.42	7.87	TRUE	-0.15	0.7	0.02	0.08	0
TCGA-BP-4784	FALSE	TRUE	-0.15	248.74	1	178.2	1.6	3.37	TRUE	-0.15	1.03	0.04	0.11	0
TCGA-B0-5110	FALSE	TRUE	-0.15	618.14	0	290.63	7.88	10.53	TRUE	-0.15	0.91	0.03	0.13	-0.02
TCGA-BP-4332	FALSE	TRUE	-0.15	302.88	0.95	168.84	3.22	8.56	TRUE	-0.15	0.9	0.03	0.1	0
TCGA-B0-4828	FALSE	TRUE	-0.15	211.91	1	129.45	3.14	9	TRUE	-0.15	0.75	0.03	0.09	-0.01
TCGA-CJ-4639	FALSE	TRUE	-0.15	1076.69	0	421.81	10.95	60.29	TRUE	-0.15	0.56	0.02	0.07	-0.02
TCGA-BP-4775	FALSE	TRUE	-0.16	535.04	1	193.3	9.34	8.88	TRUE	-0.16	0.67	0.02	0.1	-0.02
TCGA-AK-3451	FALSE	TRUE	-0.16	555.46	0.15	160.12	0.91	19.37	TRUE	-0.16	0.43	0.01	0.05	0
TCGA-BP-4768	FALSE	TRUE	-0.16	263.83	0.77	117.44	2.57	10.27	TRUE	-0.16	0.62	0.02	0.08	-0.01
TCGA-BP-4964	FALSE	TRUE	-0.16	541.11	1	206.86	5.91	13.54	TRUE	-0.16	0.74	0.02	0.09	-0.01
TCGA-CW-5583	FALSE	TRUE	-0.16	335.83	1	237.41	5.52	8.83	TRUE	-0.16	0.96	0.03	0.12	-0.01
TCGA-B0-5699	FALSE	TRUE	-0.16	756.11	0	241.37	4.74	6.7	TRUE	-0.16	0.5	0.01	0.07	-0.02
TCGA-BP-4329	FALSE	TRUE	-0.16	777.11	1	221.58	3.64	7.03	TRUE	-0.16	0.71	0.02	0.08	0
TCGA-MW-A4EC	FALSE	TRUE	-0.16	502.15	1	216.25	6.75	6.28	TRUE	-0.16	0.71	0.03	0.08	-0.01
TCGA-BP-4177	FALSE	TRUE	-0.16	234.18	1	139.07	2.71	2.9	TRUE	-0.16	1.19	0.05	0.12	0
TCGA-DV-5566	FALSE	TRUE	-0.16	497.09	1	214.39	3.62	6.83	TRUE	-0.16	0.7	0.03	0.09	-0.02
TCGA-B0-4813	FALSE	TRUE	-0.16	202.98	1	104.08	1.66	2.41	TRUE	-0.16	0.89	0.05	0.09	-0.01
TCGA-CJ-4634	FALSE	TRUE	-0.16	490.18	0	159.75	4.77	6.42	TRUE	-0.16	1.01	0.02	0.13	-0.01
TCGA-A3-3382	FALSE	TRUE	-0.16	771.39	0	183.14	5.01	24.27	TRUE	-0.16	0.78	0.02	0.1	-0.01
TCGA-A3-3373	FALSE	TRUE	-0.16	746.58	0	268.85	4.87	5.21	TRUE	-0.16	0.62	0	0.11	-0.02
TCGA-EU-5907	FALSE	TRUE	-0.16	391.2	1	197.49	12.63	2.86	TRUE	-0.16	0.84	0.04	0.11	-0.02
TCGA-A3-3307	FALSE	TRUE	-0.16	959.09	0.32	330.28	8.76	28.96	TRUE	-0.16	0.6	0.02	0.08	-0.02
TCGA-B0-5116	FALSE	TRUE	-0.16	164.07	1	118.01	0.92	5.27	TRUE	-0.16	0.87	0.04	0.09	-0.01
TCGA-BP-4976	FALSE	TRUE	-0.16	474.13	1	191.7	2.57	1.69	TRUE	-0.16	0.73	0.02	0.09	0
TCGA-CW-6088	FALSE	TRUE	-0.16	472.8	0	237.83	6.11	5.61	TRUE	-0.16	0.94	0.03	0.12	-0.01
TCGA-CJ-5680	FALSE	TRUE	-0.16	397.65	1	180.05	3.03	3.03	TRUE	-0.16	0.75	0.02	0.1	-0.01
TCGA-CZ-4860	FALSE	TRUE	-0.17	513.85	0	214.23	2.29	7.39	TRUE	-0.17	0.45	0.01	0.06	-0.01
TCGA-BP-4760	FALSE	TRUE	-0.17	272.21	1	130.66	7.96	1.84	TRUE	-0.17	1.24	0.04	0.14	0
TCGA-G6-A8L8	FALSE	TRUE	-0.17	149.51	0.9	177.06	4.93	1.59	TRUE	-0.17	0.89	0.04	0.1	-0.01
TCGA-MM-A564	FALSE	TRUE	-0.17	145.43	1	128.01	1.23	2.13	TRUE	-0.17	0.82	0.04	0.07	0.01
TCGA-B0-5109	FALSE	TRUE	-0.17	259.47	1	141.83	4.66	41.16	TRUE	-0.17	0.13	0.01	0.01	-0.01
TCGA-A3-3322	FALSE	TRUE	-0.17	409.88	1	156.22	4.35	2.3	TRUE	-0.17	0.86	0.03	0.1	-0.01
TCGA-B0-4845	FALSE	TRUE	-0.17	197.72	1	126.35	3.15	1.78	TRUE	-0.17	0.94	0.04	0.1	0
TCGA-A3-3363	FALSE	TRUE	-0.17	751.39	1	192.55	5.06	4.45	TRUE	-0.17	0.3	-0.02	0.06	0
TCGA-DV-5567	FALSE	TRUE	-0.17	171.7	1	117.95	2.5	1.69	TRUE	-0.17	1.15	0.05	0.12	0
TCGA-BP-4174	FALSE	TRUE	-0.17	1236.28	1	370.53	16.4	21.63	TRUE	-0.17	0.46	0.01	0.07	-0.01
TCGA-B0-5693	FALSE	TRUE	-0.17	361.25	0.84	165.29	6.58	2.67	TRUE	-0.17	0.88	0.04	0.11	-0.02
TCGA-BP-4965	FALSE	TRUE	-0.17	652.45	0	282.87	7.8	9.21	TRUE	-0.17	0.78	0.02	0.11	-0.01
TCGA-BP-4158	FALSE	TRUE	-0.17	358.06	0.93	191.28	2.57	5.87	TRUE	-0.17	0.86	0.03	0.1	-0.01
TCGA-BP-4756	FALSE	TRUE	-0.17	232.03	0	86.08	13.77	10.2	TRUE	-0.17	0.35	-0.01	0.07	-0.01
TCGA-CJ-4876	FALSE	TRUE	-0.17	368.19	0	296.19	5.28	43.21	TRUE	-0.17	0.76	0.04	0.09	-0.02
TCGA-CW-6093	FALSE	TRUE	-0.18	292.54	0	179.94	4.02	2.81	TRUE	-0.18	0.88	0.03	0.11	-0.01
TCGA-BP-4975	FALSE	TRUE	-0.18	564.85	1	162.01	3.39	3.61	TRUE	-0.18	0.75	0.02	0.09	0
TCGA-A3-3311	FALSE	TRUE	-0.18	722.25	0	246.87	4.81	16.23	TRUE	-0.18	0.61	0.01	0.09	-0.01
TCGA-A3-3362	FALSE	TRUE	-0.18	420.04	1	206.11	5.15	11.33	TRUE	-0.18	0.82	0.02	0.11	-0.01
TCGA-B4-5377	FALSE	TRUE	-0.18	923.38	1	323.13	9.22	29.57	TRUE	-0.18	0.68	0.02	0.09	-0.02
TCGA-CZ-5461	FALSE	TRUE	-0.18	1014.02	1	296.93	4.16	8.43	TRUE	-0.18	0.75	0.02	0.09	-0.01
TCGA-B8-5159	FALSE	TRUE	-0.18	659.63	0.53	308.93	7.22	43.3	TRUE	-0.18	0.59	0.01	0.08	-0.01
TCGA-B0-4945	FALSE	TRUE	-0.18	343.92	0	231.05	6.88	9.36	TRUE	-0.18	0.8	0.03	0.11	-0.02
TCGA-DV-A4W0	FALSE	TRUE	-0.185	243.525	0.5	160.76	4.28	3.31	TRUE	-0.185	0.87	0.04	0.1	-0.02
TCGA-A3-3367	FALSE	TRUE	-0.18	713.96	1	215	8.28	5.86	TRUE	-0.18	0.6	0.02	0.07	-0.01
TCGA-A3-3329	FALSE	TRUE	-0.18	1181.42	1	251.43	5.49	15.74	TRUE	-0.18	0.65	0.03	0.08	-0.02
TCGA-BP-5004	FALSE	TRUE	-0.19	588.43	1	207.81	3.09	13.31	TRUE	-0.19	0.78	0.02	0.11	-0.01
TCGA-CW-5580	FALSE	TRUE	-0.19	579.74	0.12	197.81	4.78	2.31	TRUE	-0.19	0.76	0.02	0.1	-0.01
TCGA-AK-3456	FALSE	TRUE	-0.19	414.85	0	82.76	13.02	1.81	TRUE	-0.19	0.41	-0.02	0.07	0
TCGA-B8-A54K	FALSE	TRUE	-0.19	101.74	1	107.36	3.62	1.93	TRUE	-0.19	1.16	0.06	0.11	0
TCGA-CJ-6032	FALSE	TRUE	-0.19	513.13	0	263.85	5.05	21.86	TRUE	-0.19	0.68	0.02	0.1	-0.03
TCGA-AK-3455	FALSE	TRUE	-0.19	1203.46	0.07	482.73	4.96	149.46	TRUE	-0.19	0.32	0.01	0.05	-0.02
TCGA-BP-4995	FALSE	TRUE	-0.19	426.99	1	147.32	6.79	12.05	TRUE	-0.19	0.49	0.01	0.07	-0.02
TCGA-A3-3308	FALSE	TRUE	-0.2	513.4	0	204.3	10.5	6.86	TRUE	-0.2	1.11	0.03	0.15	-0.01
TCGA-A3-3335	FALSE	TRUE	-0.2	542.96	1	119.15	19.76	3.92	TRUE	-0.2	0.63	0.02	0.09	-0.02
TCGA-B0-5084	FALSE	TRUE	-0.2	169.75	0	69.47	1.04	6.36	TRUE	-0.2	0.65	0.03	0.06	0.01
TCGA-BP-4325	FALSE	TRUE	-0.2	905.83	1	310.68	9.94	48.82	TRUE	-0.2	0.42	0.01	0.07	-0.02
TCGA-AK-3440	FALSE	TRUE	-0.2	81.89	1	49.2	11.02	0.44	TRUE	-0.2	0.08	-0.01	0.03	-0.02
TCGA-B0-4688	FALSE	TRUE	-0.2	330.84	0	103.13	34.7	2.81	TRUE	-0.2	1.58	0.06	0.19	-0.01
TCGA-B8-4154	FALSE	TRUE	-0.2	1223.79	1	291.73	4.29	18.28	TRUE	-0.2	0.51	0.02	0.05	0
TCGA-A3-3320	FALSE	TRUE	-0.21	633.52	1	266.38	8.11	12.21	TRUE	-0.21	0.69	0.02	0.1	-0.02
TCGA-BP-4994	FALSE	TRUE	-0.21	300.32	1	108.51	5.98	7.95	TRUE	-0.21	0.5	0.01	0.07	-0.02
TCGA-CJ-4878	FALSE	TRUE	-0.21	302.63	1	166.25	6.6	1.14	TRUE	-0.21	0.86	0.04	0.11	-0.03
TCGA-CZ-5986	FALSE	TRUE	-0.21	861.14	1	309	17.04	3.52	TRUE	-0.21	0.65	0.03	0.09	-0.02
TCGA-B4-5838	FALSE	TRUE	-0.21	405.48	1	105.92	14.01	12.79	TRUE	-0.21	0.9	0.01	0.12	0
TCGA-B0-5117	FALSE	TRUE	-0.21	33.17	1	22.76	3	0.24	TRUE	-0.21	0.31	0	0.05	-0.01
TCGA-B0-5096	FALSE	TRUE	-0.21	628.27	0	168.35	1.26	8.51	TRUE	-0.21	0.51	0.01	0.08	-0.02
TCGA-AK-3458	FALSE	TRUE	-0.21	661.2	1	145.66	2.2	16.15	TRUE	-0.21	0.67	0.03	0.05	0.01
TCGA-CZ-5465	FALSE	TRUE	-0.22	437.09	1	188.05	15.88	3.24	TRUE	-0.22	0.76	0.04	0.08	-0.01
TCGA-CZ-4866	FALSE	TRUE	-0.22	612.17	1	185.49	6.67	5.31	TRUE	-0.22	0.64	0	0.1	-0.01
TCGA-B0-5098	FALSE	TRUE	-0.22	58.26	0	74.88	0.84	3.63	TRUE	-0.22	0.71	0.04	0.06	0
TCGA-AK-3447	FALSE	TRUE	-0.22	98.55	1	24.79	1.31	0.46	TRUE	-0.22	0.22	0	0.03	0
TCGA-AK-3428	FALSE	TRUE	-0.22	810.16	1	240.29	8.81	8.4	TRUE	-0.22	0.66	0.03	0.07	-0.01
TCGA-CZ-5453	FALSE	TRUE	-0.22	199.39	1	138.21	5.25	0.69	TRUE	-0.22	0.85	0.04	0.1	-0.01
TCGA-BP-4765	FALSE	TRUE	-0.23	392.03	1	162.67	3.85	1.59	TRUE	-0.23	0.95	0.03	0.12	-0.02
TCGA-B0-5099	FALSE	TRUE	-0.23	126.63	1	120.18	3.57	1.69	TRUE	-0.23	0.91	0.04	0.11	-0.02
TCGA-B0-5104	FALSE	TRUE	-0.23	382.83	1	177.19	4	4.56	TRUE	-0.23	0.76	0.02	0.12	-0.03
TCGA-BP-4763	FALSE	TRUE	-0.23	453.65	1	215.81	4.56	8.15	TRUE	-0.23	0.8	0.01	0.12	-0.01
TCGA-CW-5591	FALSE	TRUE	-0.24	216.16	0	107.35	3.23	2.88	TRUE	-0.24	0.54	-0.01	0.09	-0.01
TCGA-AK-3465	FALSE	TRUE	-0.24	98.85	1	26.09	3.34	0.36	TRUE	-0.24	0.26	0.01	0.04	-0.02
TCGA-AK-3450	FALSE	TRUE	-0.24	423.79	0	200.81	4.23	8.68	TRUE	-0.24	0.66	0.01	0.1	-0.01
TCGA-CJ-4885	FALSE	TRUE	-0.24	443.6	1	179.28	4.36	8.34	TRUE	-0.24	0.77	0.03	0.09	-0.01
TCGA-B8-4151	FALSE	TRUE	-0.24	679.19	1	259.86	4.7	3.71	TRUE	-0.24	0.58	0.02	0.06	-0.01
TCGA-B0-5712	FALSE	TRUE	-0.25	361.48	1	206.46	5.65	13.81	TRUE	-0.25	0.58	0.02	0.08	-0.02
TCGA-AK-3433	FALSE	TRUE	-0.27	115.66	1	38.38	3.69	0.6	TRUE	-0.27	0.24	0.01	0.04	-0.01
TCGA-B0-4852	FALSE	TRUE	-0.27	477.85	1	159.96	4.23	9.56	TRUE	-0.27	0.74	0.03	0.09	-0.02
TCGA-CJ-5681	FALSE	TRUE	-0.27	369.31	0	135.33	4.78	1.67	TRUE	-0.27	0.68	-0.01	0.09	0.01
TCGA-CZ-5982	FALSE	TRUE	-0.27	320.29	0.13	172.07	5.66	5.56	TRUE	-0.27	1.08	0.05	0.13	-0.02
TCGA-B4-5843	FALSE	TRUE	-0.27	392.43	0	148.22	6.18	3.15	TRUE	-0.27	0.98	0.03	0.13	-0.01
TCGA-A3-3328	FALSE	TRUE	-0.28	35.9	1	59.86	5.07	0.14	TRUE	-0.28	0.2	0	0.03	-0.01
TCGA-AK-3427	FALSE	TRUE	-0.28	79.07	1	39.31	1.93	0.23	TRUE	-0.28	0.42	0.02	0.03	0.01
TCGA-AK-3443	FALSE	TRUE	-0.28	82.67	1	84.43	11.04	0.22	TRUE	-0.28	0.14	0	0.03	-0.02
TCGA-CZ-5463	FALSE	TRUE	-0.28	1008.31	1	385.39	8.8	18.39	TRUE	-0.28	0.52	0.02	0.07	-0.01
TCGA-B8-5546	FALSE	TRUE	-0.29	295.87	1	103.21	4.55	5.17	TRUE	-0.29	0.71	0	0.09	0
TCGA-BP-4164	FALSE	TRUE	-0.3	486.19	1	169.94	8.34	10.86	TRUE	-0.3	0.79	0.04	0.09	-0.02
TCGA-CZ-4859	FALSE	TRUE	-0.3	422.9	1	244.62	3.88	5.51	TRUE	-0.3	0.71	0.03	0.08	-0.01
TCGA-A3-3385	FALSE	TRUE	-0.31	318.59	1	124.24	4.98	1.36	TRUE	-0.31	0.69	0.02	0.07	0
TCGA-A3-3306	FALSE	TRUE	-0.33	700.05	1	143.8	4.44	6.06	TRUE	-0.33	0.7	0.03	0.07	0
TCGA-B8-4619	FALSE	TRUE	-0.33	73.68	1	61.7	3.42	1.23	TRUE	-0.33	0.54	0.01	0.07	-0.01
TCGA-B0-4834	FALSE	TRUE	-0.34	22.77	1	37.97	8.46	0.58	TRUE	-0.34	0.32	0	0.05	-0.02
TCGA-A3-3313	FALSE	TRUE	-0.48	134.39	1	43.93	19.13	0.75	TRUE	-0.48	0.79	0	0.1	0
TCGA-B4-5832	FALSE	TRUE	-0.65	450.76	1	108.68	3.61	10.43	TRUE	-0.65	0.87	0.01	0.14	-0.02
TCGA-B8-4146	FALSE	TRUE	-0.68	1004.36	1	257.43	28.55	27.92	TRUE	-0.68	0.42	0	0.09	-0.04
TCGA-CZ-5989	FALSE	TRUE	-0.69	670.79	1	170.48	16	45.04	TRUE	-0.69	0.65	0.02	0.1	-0.02
