# Supplementary material for: Identification of cuproptosis-related lncRNAs signature for predicting the prognosis in patients with kidney renal clear cell carcinoma
Source: J Genet Eng Biotechnol. 2024 Jan 30;22(1):100338. doi: 10.1016/j.jgeb.2023.100338 (PMC10860879; doi:10.1016/j.jgeb.2023.100338)
Supplement: Supplementary data 5 [file mmc5.zip]

Archive with 86 entries (86 files):
- durgSenstivity.A-443654.pdf
- durgSenstivity.A-770041.pdf
- durgSenstivity.AKT inhibitor VIII.pdf
- durgSenstivity.AP-24534.pdf
- durgSenstivity.AS601245.pdf
- durgSenstivity.AS605240.pdf
- durgSenstivity.AT-7519.pdf
- durgSenstivity.BAY 61-3606.pdf
- durgSenstivity.BI-2536.pdf
- durgSenstivity.BMS-509744.pdf
- durgSenstivity.BMS-754807.pdf
- durgSenstivity.BMS345541.pdf
- durgSenstivity.BX-912.pdf
- durgSenstivity.Bexarotene.pdf
- durgSenstivity.Bleomycin.pdf
- durgSenstivity.Bortezomib.pdf
- durgSenstivity.Bryostatin 1.pdf
- durgSenstivity.CAL-101.pdf
- durgSenstivity.CGP-082996.pdf
- durgSenstivity.CGP-60474.pdf
- durgSenstivity.CMK.pdf
- durgSenstivity.CP466722.pdf
- durgSenstivity.CP724714.pdf
- durgSenstivity.Crizotinib.pdf
- durgSenstivity.Cyclopamine.pdf
- durgSenstivity.DMOG.pdf
- durgSenstivity.Dasatinib.pdf
- durgSenstivity.Epothilone B.pdf
- durgSenstivity.Erlotinib.pdf
- durgSenstivity.FMK.pdf
- durgSenstivity.FR-180204.pdf
- durgSenstivity.FTI-277.pdf
- durgSenstivity.GSK-650394.pdf
- durgSenstivity.GSK1070916.pdf
- durgSenstivity.GSK1904529A.pdf
- durgSenstivity.GSK429286A.pdf
- durgSenstivity.GW-2580.pdf
- durgSenstivity.Gemcitabine.pdf
- durgSenstivity.Genentech Cpd 10.pdf
- durgSenstivity.IPA-3.pdf
- durgSenstivity.Imatinib.pdf
- durgSenstivity.Ispinesib Mesylate.pdf
- durgSenstivity.JQ12.pdf
- durgSenstivity.JW-7-52-1.pdf
- durgSenstivity.KIN001-102.pdf
- durgSenstivity.LAQ824.pdf
- durgSenstivity.Lapatinib.pdf
- durgSenstivity.Lisitinib.pdf
- durgSenstivity.MS-275.pdf
- durgSenstivity.Midostaurin.pdf
- durgSenstivity.NPK76-II-72-1.pdf
- durgSenstivity.NSC-207895.pdf
- durgSenstivity.NSC-87877.pdf
- durgSenstivity.Obatoclax Mesylate.pdf
- durgSenstivity.PAC-1.pdf
- durgSenstivity.PF-562271.pdf
- durgSenstivity.Parthenolide.pdf
- durgSenstivity.Pazopanib.pdf
- durgSenstivity.Phenformin.pdf
- durgSenstivity.Pyrimethamine.pdf
- durgSenstivity.QL-XII-47.pdf
- durgSenstivity.QS11.pdf
- durgSenstivity.Rapamycin.pdf
- durgSenstivity.Ruxolitinib.pdf
- durgSenstivity.S-Trityl-L-cysteine.pdf
- durgSenstivity.STF-62247.pdf
- durgSenstivity.Salubrinal.pdf
- durgSenstivity.Saracatinib.pdf
- durgSenstivity.Shikonin.pdf
- durgSenstivity.Sunitinib.pdf
- durgSenstivity.TAE684.pdf
- durgSenstivity.TGX221.pdf
- durgSenstivity.Thapsigargin.pdf
- durgSenstivity.Tipifarnib.pdf
- durgSenstivity.Tubastatin A.pdf
- durgSenstivity.VX-11e.pdf
- durgSenstivity.Vinorelbine.pdf
- durgSenstivity.WH-4-023.pdf
- durgSenstivity.WZ-1-84.pdf
- durgSenstivity.WZ3105.pdf
- durgSenstivity.XL-184.pdf
- durgSenstivity.XMD14-99.pdf
- durgSenstivity.XMD8-85.pdf
- durgSenstivity.YM155.pdf
- durgSenstivity.Z-LLNle-CHO.pdf
- durgSenstivity.ZSTK474.pdf
